# Supplementary material for: A global dataset of microbial community in ticks from metagenome study
Source: Sci Data. 2022 Sep 10;9:560. doi: 10.1038/s41597-022-01679-7 (PMC9464217; doi:10.1038/s41597-022-01679-7)
Supplement: Supplementary file 1 — Global dataset [file 41597_2022_1679_MOESM1_ESM.xlsx]

## Sheet: dataset
ID	Tick families	Tick genera	Tick species	Tick life cycle stages (0 = Adult, 1 = Nymph, 2 = Larva, 3= Not mentioned).	Sex (1 = Female, 2 = Male, 3 = Not mentioned).	Identification methods (1 = Morphological identification, 2 = 16SrRNA sequencing, 3 = Other molecular diagnosis, 4 = Not mentioned).	Microorganism types (1 = Viruses, 2 = Bacteria, 3 = Eukaryotes).	Microorganisms	Microbial families	Microbial genera	Microbial species	Microbial taxonomy levels (1 = Family, 2 = Genus, 3 = Species, 4 = Other levels).	Countries	Provinces	GPS_xx	GPS_yy	NGS platforms	References	Publish time	Collection time	DOI
1	Ixodidae	Ixodes	Ixodes ricinus	0	1	1	2	Borreliella burgdorferi	Borreliaceae	Borreliella	Borreliella burgdorferi	3	Italy	Trentino-Alto Adige	11.28	46.44	454 GsFLX	Metagenomic profile of the bacterial communities associated with Ixodes ricinus ticks.	2011	2006	10.1371/journal.pone.0025604
2	Ixodidae	Ixodes	Ixodes ricinus	0	1	1	2	Borreliella afzelii	Borreliaceae	Borreliella	Borreliella afzelii	3	Italy	Trentino-Alto Adige	11.28	46.44	454 GsFLX	Metagenomic profile of the bacterial communities associated with Ixodes ricinus ticks.	2011	2006	10.1371/journal.pone.0025604
3	Ixodidae	Ixodes	Ixodes ricinus	0	2	1	2	Borreliella burgdorferi	Borreliaceae	Borreliella	Borreliella burgdorferi	3	Italy	Trentino-Alto Adige	11.28	46.44	Illumina GAIIx	Metagenomic profile of the bacterial communities associated with Ixodes ricinus ticks.	2011	2006	10.1371/journal.pone.0025604
4	Ixodidae	Ixodes	Ixodes ricinus	0	2	1	2	Borreliella afzelii	Borreliaceae	Borreliella	Borreliella afzelii	3	Italy	Trentino-Alto Adige	11.28	46.44	Illumina GAIIx	Metagenomic profile of the bacterial communities associated with Ixodes ricinus ticks.	2011	2006	10.1371/journal.pone.0025604
5	Ixodidae	Ixodes	Ixodes ricinus	0	2	1	2	Borreliella garinii	Borreliaceae	Borreliella	Borreliella garinii	3	Italy	Trentino-Alto Adige	11.28	46.44	Illumina GAIIx	Metagenomic profile of the bacterial communities associated with Ixodes ricinus ticks.	2011	2006	10.1371/journal.pone.0025604
6	Ixodidae	Ixodes	Ixodes ricinus	0	1	1	2	Borreliella burgdorferi	Borreliaceae	Borreliella	Borreliella burgdorferi	3	Italy	Trentino-Alto Adige	11.28	46.44	Illumina GAIIx	Metagenomic profile of the bacterial communities associated with Ixodes ricinus ticks.	2011	2006	10.1371/journal.pone.0025604
7	Ixodidae	Ixodes	Ixodes ricinus	0	1	1	2	Borreliella afzelii	Borreliaceae	Borreliella	Borreliella afzelii	3	Italy	Trentino-Alto Adige	11.28	46.44	Illumina GAIIx	Metagenomic profile of the bacterial communities associated with Ixodes ricinus ticks.	2011	2006	10.1371/journal.pone.0025604
8	Ixodidae	Ixodes	Ixodes ricinus	0	1	1	2	Borreliella garinii	Borreliaceae	Borreliella	Borreliella garinii	3	Italy	Trentino-Alto Adige	11.28	46.44	Illumina GAIIx	Metagenomic profile of the bacterial communities associated with Ixodes ricinus ticks.	2011	2006	10.1371/journal.pone.0025604
9	Ixodidae	Ixodes	Ixodes ricinus	0	1	1	2	Borreliella burgdorferi	Borreliaceae	Borreliella	Borreliella burgdorferi	3	Italy	Veneto	11.85	45.66	454 GsFLX	Metagenomic profile of the bacterial communities associated with Ixodes ricinus ticks.	2011	2006	10.1371/journal.pone.0025604
10	Ixodidae	Ixodes	Ixodes ricinus	0	1	1	2	Borreliella afzelii	Borreliaceae	Borreliella	Borreliella afzelii	3	Italy	Veneto	11.85	45.66	454 GsFLX	Metagenomic profile of the bacterial communities associated with Ixodes ricinus ticks.	2011	2006	10.1371/journal.pone.0025604
11	Ixodidae	Ixodes	Ixodes ricinus	0	2	1	2	Borreliella burgdorferi	Borreliaceae	Borreliella	Borreliella burgdorferi	3	Italy	Veneto	11.85	45.66	Illumina GAIIx	Metagenomic profile of the bacterial communities associated with Ixodes ricinus ticks.	2011	2006	10.1371/journal.pone.0025604
12	Ixodidae	Ixodes	Ixodes ricinus	0	2	1	2	Borreliella afzelii	Borreliaceae	Borreliella	Borreliella afzelii	3	Italy	Veneto	11.85	45.66	Illumina GAIIx	Metagenomic profile of the bacterial communities associated with Ixodes ricinus ticks.	2011	2006	10.1371/journal.pone.0025604
13	Ixodidae	Ixodes	Ixodes ricinus	0	2	1	2	Borreliella garinii	Borreliaceae	Borreliella	Borreliella garinii	3	Italy	Veneto	11.85	45.66	Illumina GAIIx	Metagenomic profile of the bacterial communities associated with Ixodes ricinus ticks.	2011	2006	10.1371/journal.pone.0025604
14	Ixodidae	Ixodes	Ixodes ricinus	0	1	1	2	Borreliella burgdorferi	Borreliaceae	Borreliella	Borreliella burgdorferi	3	Italy	Veneto	11.85	45.66	Illumina GAIIx	Metagenomic profile of the bacterial communities associated with Ixodes ricinus ticks.	2011	2006	10.1371/journal.pone.0025604
15	Ixodidae	Ixodes	Ixodes ricinus	0	1	1	2	Borreliella afzelii	Borreliaceae	Borreliella	Borreliella afzelii	3	Italy	Veneto	11.85	45.66	Illumina GAIIx	Metagenomic profile of the bacterial communities associated with Ixodes ricinus ticks.	2011	2006	10.1371/journal.pone.0025604
16	Ixodidae	Ixodes	Ixodes ricinus	0	1	1	2	Borreliella garinii	Borreliaceae	Borreliella	Borreliella garinii	3	Italy	Veneto	11.85	45.66	Illumina GAIIx	Metagenomic profile of the bacterial communities associated with Ixodes ricinus ticks.	2011	2006	10.1371/journal.pone.0025604
17	Ixodidae	Ixodes	Ixodes ricinus	1	3	4	2	Anaplasma phagocytophilum	Anaplasmataceae	Anaplasma	Anaplasma phagocytophilum	3	France	Alsace	7.28944	48.4591	Illumina HiSeq 2000	Next generation sequencing uncovers unexpected bacterial pathogens in ticks in western Europe.	2013	Unknown	10.1371/journal.pone.0081439
18	Ixodidae	Ixodes	Ixodes ricinus	1	3	4	2	Bartonella henselae	Bartonellaceae	Bartonella	Bartonella henselae	3	France	Alsace	7.28944	48.4591	Illumina HiSeq 2000	Next generation sequencing uncovers unexpected bacterial pathogens in ticks in western Europe.	2013	Unknown	10.1371/journal.pone.0081439
19	Ixodidae	Ixodes	Ixodes ricinus	1	3	4	2	Bartonella grahamii	Bartonellaceae	Bartonella	Bartonella grahamii	3	France	Alsace	7.28944	48.4591	Illumina HiSeq 2000	Next generation sequencing uncovers unexpected bacterial pathogens in ticks in western Europe.	2013	Unknown	10.1371/journal.pone.0081439
20	Ixodidae	Ixodes	Ixodes ricinus	1	3	4	2	Borrelia afzelii	Borreliaceae	Borreliella	Borreliella afzelii	3	France	Alsace	7.28944	48.4591	Illumina HiSeq 2000	Next generation sequencing uncovers unexpected bacterial pathogens in ticks in western Europe.	2013	Unknown	10.1371/journal.pone.0081439
21	Ixodidae	Ixodes	Ixodes ricinus	1	3	4	2	Borrelia garinii	Borreliaceae	Borreliella	Borreliella garinii	3	France	Alsace	7.28944	48.4591	Illumina HiSeq 2000	Next generation sequencing uncovers unexpected bacterial pathogens in ticks in western Europe.	2013	Unknown	10.1371/journal.pone.0081439
22	Ixodidae	Ixodes	Ixodes ricinus	1	3	4	2	Borrelia burgdorferi	Borreliaceae	Borreliella	Borreliella burgdorferi	3	France	Alsace	7.28944	48.4591	Illumina HiSeq 2000	Next generation sequencing uncovers unexpected bacterial pathogens in ticks in western Europe.	2013	Unknown	10.1371/journal.pone.0081439
23	Ixodidae	Ixodes	Ixodes ricinus	1	3	4	2	Borrelia miyamotoi	Borreliaceae	Borrelia	Borrelia miyamotoi	3	France	Alsace	7.28944	48.4591	Illumina HiSeq 2000	Next generation sequencing uncovers unexpected bacterial pathogens in ticks in western Europe.	2013	Unknown	10.1371/journal.pone.0081439
24	Ixodidae	Ixodes	Ixodes ricinus	1	3	4	2	Candidatus Neoehrlichia mikurensis	Anaplasmataceae	Candidatus Neoehrlichia	Candidatus Neoehrlichia mikurensis	3	France	Alsace	7.28944	48.4591	Illumina HiSeq 2000	Next generation sequencing uncovers unexpected bacterial pathogens in ticks in western Europe.	2013	Unknown	10.1371/journal.pone.0081439
25	Ixodidae	Ixodes	Ixodes ricinus	1	3	4	2	Ehrlichia canis	Anaplasmataceae	Ehrlichia	Ehrlichia canis	3	France	Alsace	7.28944	48.4591	Illumina HiSeq 2000	Next generation sequencing uncovers unexpected bacterial pathogens in ticks in western Europe.	2013	Unknown	10.1371/journal.pone.0081439
26	Ixodidae	Ixodes	Ixodes ricinus	1	3	4	2	Rickettsia canadensis	Rickettsiaceae	Rickettsia	Rickettsia canadensis	3	France	Alsace	7.28944	48.4591	Illumina HiSeq 2000	Next generation sequencing uncovers unexpected bacterial pathogens in ticks in western Europe.	2013	Unknown	10.1371/journal.pone.0081439
27	Ixodidae	Ixodes	Ixodes ricinus	1	3	4	2	Rickettsia felis	Rickettsiaceae	Rickettsia	Rickettsia felis	3	France	Alsace	7.28944	48.4591	Illumina HiSeq 2000	Next generation sequencing uncovers unexpected bacterial pathogens in ticks in western Europe.	2013	Unknown	10.1371/journal.pone.0081439
28	Ixodidae	Ixodes	Ixodes ricinus	1	3	4	2	Rickettsia helvetica	Rickettsiaceae	Rickettsia	Rickettsia helvetica	3	France	Alsace	7.28944	48.4591	Illumina HiSeq 2000	Next generation sequencing uncovers unexpected bacterial pathogens in ticks in western Europe.	2013	Unknown	10.1371/journal.pone.0081439
29	Ixodidae	Ixodes	Ixodes ricinus	1	3	4	2	Anaplasma phagocytophilum	Anaplasmataceae	Anaplasma	Anaplasma phagocytophilum	3	France	Alsace	7.1572	47.918	Illumina HiSeq 2000	Next generation sequencing uncovers unexpected bacterial pathogens in ticks in western Europe.	2013	Unknown	10.1371/journal.pone.0081439
30	Ixodidae	Ixodes	Ixodes ricinus	1	3	4	2	Bartonella henselae	Bartonellaceae	Bartonella	Bartonella henselae	3	France	Alsace	7.1572	47.918	Illumina HiSeq 2000	Next generation sequencing uncovers unexpected bacterial pathogens in ticks in western Europe.	2013	Unknown	10.1371/journal.pone.0081439
31	Ixodidae	Ixodes	Ixodes ricinus	1	3	4	2	Bartonella grahamii	Bartonellaceae	Bartonella	Bartonella grahamii	3	France	Alsace	7.1572	47.918	Illumina HiSeq 2000	Next generation sequencing uncovers unexpected bacterial pathogens in ticks in western Europe.	2013	Unknown	10.1371/journal.pone.0081439
32	Ixodidae	Ixodes	Ixodes ricinus	1	3	4	2	Borrelia afzelii	Borreliaceae	Borreliella	Borreliella afzelii	3	France	Alsace	7.1572	47.918	Illumina HiSeq 2000	Next generation sequencing uncovers unexpected bacterial pathogens in ticks in western Europe.	2013	Unknown	10.1371/journal.pone.0081439
33	Ixodidae	Ixodes	Ixodes ricinus	1	3	4	2	Borrelia garinii	Borreliaceae	Borreliella	Borreliella garinii	3	France	Alsace	7.1572	47.918	Illumina HiSeq 2000	Next generation sequencing uncovers unexpected bacterial pathogens in ticks in western Europe.	2013	Unknown	10.1371/journal.pone.0081439
34	Ixodidae	Ixodes	Ixodes ricinus	1	3	4	2	Borrelia burgdorferi	Borreliaceae	Borreliella	Borreliella burgdorferi	3	France	Alsace	7.1572	47.918	Illumina HiSeq 2000	Next generation sequencing uncovers unexpected bacterial pathogens in ticks in western Europe.	2013	Unknown	10.1371/journal.pone.0081439
35	Ixodidae	Ixodes	Ixodes ricinus	1	3	4	2	Borrelia miyamotoi	Borreliaceae	Borrelia	Borrelia miyamotoi	3	France	Alsace	7.1572	47.918	Illumina HiSeq 2000	Next generation sequencing uncovers unexpected bacterial pathogens in ticks in western Europe.	2013	Unknown	10.1371/journal.pone.0081439
36	Ixodidae	Ixodes	Ixodes ricinus	1	3	4	2	Candidatus Neoehrlichia mikurensis	Anaplasmataceae	Candidatus Neoehrlichia	Candidatus Neoehrlichia mikurensis	3	France	Alsace	7.1572	47.918	Illumina HiSeq 2000	Next generation sequencing uncovers unexpected bacterial pathogens in ticks in western Europe.	2013	Unknown	10.1371/journal.pone.0081439
37	Ixodidae	Ixodes	Ixodes ricinus	1	3	4	2	Ehrlichia canis	Anaplasmataceae	Ehrlichia	Ehrlichia canis	3	France	Alsace	7.1572	47.918	Illumina HiSeq 2000	Next generation sequencing uncovers unexpected bacterial pathogens in ticks in western Europe.	2013	Unknown	10.1371/journal.pone.0081439
38	Ixodidae	Ixodes	Ixodes ricinus	1	3	4	2	Rickettsia canadensis	Rickettsiaceae	Rickettsia	Rickettsia canadensis	3	France	Alsace	7.1572	47.918	Illumina HiSeq 2000	Next generation sequencing uncovers unexpected bacterial pathogens in ticks in western Europe.	2013	Unknown	10.1371/journal.pone.0081439
39	Ixodidae	Ixodes	Ixodes ricinus	1	3	4	2	Rickettsia felis	Rickettsiaceae	Rickettsia	Rickettsia felis	3	France	Alsace	7.1572	47.918	Illumina HiSeq 2000	Next generation sequencing uncovers unexpected bacterial pathogens in ticks in western Europe.	2013	Unknown	10.1371/journal.pone.0081439
40	Ixodidae	Ixodes	Ixodes ricinus	1	3	4	2	Rickettsia helvetica	Rickettsiaceae	Rickettsia	Rickettsia helvetica	3	France	Alsace	7.1572	47.918	Illumina HiSeq 2000	Next generation sequencing uncovers unexpected bacterial pathogens in ticks in western Europe.	2013	Unknown	10.1371/journal.pone.0081439
41	Ixodidae	Ixodes	Ixodes ricinus	1	3	4	2	Anaplasma phagocytophilum	Anaplasmataceae	Anaplasma	Anaplasma phagocytophilum	3	France	Alsace	7.3625	48.6358	Illumina HiSeq 2000	Next generation sequencing uncovers unexpected bacterial pathogens in ticks in western Europe.	2013	Unknown	10.1371/journal.pone.0081439
42	Ixodidae	Ixodes	Ixodes ricinus	1	3	4	2	Bartonella henselae	Bartonellaceae	Bartonella	Bartonella henselae	3	France	Alsace	7.3625	48.6358	Illumina HiSeq 2000	Next generation sequencing uncovers unexpected bacterial pathogens in ticks in western Europe.	2013	Unknown	10.1371/journal.pone.0081439
43	Ixodidae	Ixodes	Ixodes ricinus	1	3	4	2	Bartonella grahamii	Bartonellaceae	Bartonella	Bartonella grahamii	3	France	Alsace	7.3625	48.6358	Illumina HiSeq 2000	Next generation sequencing uncovers unexpected bacterial pathogens in ticks in western Europe.	2013	Unknown	10.1371/journal.pone.0081439
44	Ixodidae	Ixodes	Ixodes ricinus	1	3	4	2	Borrelia afzelii	Borreliaceae	Borreliella	Borreliella afzelii	3	France	Alsace	7.3625	48.6358	Illumina HiSeq 2000	Next generation sequencing uncovers unexpected bacterial pathogens in ticks in western Europe.	2013	Unknown	10.1371/journal.pone.0081439
45	Ixodidae	Ixodes	Ixodes ricinus	1	3	4	2	Borrelia garinii	Borreliaceae	Borreliella	Borreliella garinii	3	France	Alsace	7.3625	48.6358	Illumina HiSeq 2000	Next generation sequencing uncovers unexpected bacterial pathogens in ticks in western Europe.	2013	Unknown	10.1371/journal.pone.0081439
46	Ixodidae	Ixodes	Ixodes ricinus	1	3	4	2	Borrelia burgdorferi	Borreliaceae	Borreliella	Borreliella burgdorferi	3	France	Alsace	7.3625	48.6358	Illumina HiSeq 2000	Next generation sequencing uncovers unexpected bacterial pathogens in ticks in western Europe.	2013	Unknown	10.1371/journal.pone.0081439
47	Ixodidae	Ixodes	Ixodes ricinus	1	3	4	2	Borrelia miyamotoi	Borreliaceae	Borrelia	Borrelia miyamotoi	3	France	Alsace	7.3625	48.6358	Illumina HiSeq 2000	Next generation sequencing uncovers unexpected bacterial pathogens in ticks in western Europe.	2013	Unknown	10.1371/journal.pone.0081439
48	Ixodidae	Ixodes	Ixodes ricinus	1	3	4	2	Candidatus Neoehrlichia mikurensis	Anaplasmataceae	Candidatus Neoehrlichia	Candidatus Neoehrlichia mikurensis	3	France	Alsace	7.3625	48.6358	Illumina HiSeq 2000	Next generation sequencing uncovers unexpected bacterial pathogens in ticks in western Europe.	2013	Unknown	10.1371/journal.pone.0081439
49	Ixodidae	Ixodes	Ixodes ricinus	1	3	4	2	Ehrlichia canis	Anaplasmataceae	Ehrlichia	Ehrlichia canis	3	France	Alsace	7.3625	48.6358	Illumina HiSeq 2000	Next generation sequencing uncovers unexpected bacterial pathogens in ticks in western Europe.	2013	Unknown	10.1371/journal.pone.0081439
50	Ixodidae	Ixodes	Ixodes ricinus	1	3	4	2	Rickettsia canadensis	Rickettsiaceae	Rickettsia	Rickettsia canadensis	3	France	Alsace	7.3625	48.6358	Illumina HiSeq 2000	Next generation sequencing uncovers unexpected bacterial pathogens in ticks in western Europe.	2013	Unknown	10.1371/journal.pone.0081439
51	Ixodidae	Ixodes	Ixodes ricinus	1	3	4	2	Rickettsia felis	Rickettsiaceae	Rickettsia	Rickettsia felis	3	France	Alsace	7.3625	48.6358	Illumina HiSeq 2000	Next generation sequencing uncovers unexpected bacterial pathogens in ticks in western Europe.	2013	Unknown	10.1371/journal.pone.0081439
52	Ixodidae	Ixodes	Ixodes ricinus	1	3	4	2	Rickettsia helvetica	Rickettsiaceae	Rickettsia	Rickettsia helvetica	3	France	Alsace	7.3625	48.6358	Illumina HiSeq 2000	Next generation sequencing uncovers unexpected bacterial pathogens in ticks in western Europe.	2013	Unknown	10.1371/journal.pone.0081439
53	Ixodidae	Ixodes	Ixodes persulcatus	0	1, 2	4	2	Rickettsia peacockii	Rickettsiaceae	Rickettsia	Rickettsia peacockii	3	China	Heilongjiang	129.624	44.5858	Illumina sequencing platform	screening for vector-borne pathogens using samll RNA high throughput sequencing techniques	2013	Unknown	10.3969/j.issn.1005-0507.2013.04.005
54	Ixodidae	Dermacentor	Dermacentor margiUnknowntus	0	1, 2	4	2	Rickettsia rickettsii	Rickettsiaceae	Rickettsia	Rickettsia rickettsii	3	China	Heilongjiang	129.624	44.5858	Illumina sequencing platform	screening for vector-borne pathogens using samll RNA high throughput sequencing techniques	2013	Unknown	10.3969/j.issn.1005-0507.2013.04.005
55	Ixodidae	Haemaphysalis	Haemaphysalis longicornis	0	1, 2	4	2	Coxiella burnetii	Coxiellaceae	Coxiella	Coxiella burnetii	3	China	Heilongjiang	129.624	44.5858	Illumina sequencing platform	screening for vector-borne pathogens using samll RNA high throughput sequencing techniques	2013	Unknown	10.3969/j.issn.1005-0507.2013.04.005
56	Ixodidae	Amblyomma	Amblyomma maculatum	0, 1	1, 2	1, 2	2	Candidatus Midichloria	Candidatus Midichloriaceae	Candidatus Midichloria		2	United States of America	North Carolina	-81.0924	31.974	454 FLX pyrosequencing platform	Diversity of Rickettsiales in the microbiome of the lone star tick, Amblyomma americanum.	2014	2011	10.1128/AEM.02987-13
57	Ixodidae	Amblyomma	Amblyomma maculatum	0, 1	1, 2	1, 2	2	Rickettsia	Rickettsiaceae	Rickettsia		2	United States of America	North Carolina	-81.0924	31.974	454 FLX pyrosequencing platform	Diversity of Rickettsiales in the microbiome of the lone star tick, Amblyomma americanum.	2014	2011	10.1128/AEM.02987-13
58	Ixodidae	Amblyomma	Amblyomma maculatum	0, 1	1, 2	1, 2	2	Ehrlichia	Anaplasmataceae	Ehrlichia		2	United States of America	North Carolina	-81.0924	31.974	454 FLX pyrosequencing platform	Diversity of Rickettsiales in the microbiome of the lone star tick, Amblyomma americanum.	2014	2011	10.1128/AEM.02987-13
59	Ixodidae	Amblyomma	Amblyomma maculatum	0, 1	1, 2	1, 2	2	Coxiella	Coxiellaceae	Coxiella		2	United States of America	North Carolina	-81.0924	31.974	454 FLX pyrosequencing platform	Diversity of Rickettsiales in the microbiome of the lone star tick, Amblyomma americanum.	2014	2011	10.1128/AEM.02987-13
60	Ixodidae	Amblyomma	Amblyomma maculatum	0, 1	1, 2	1, 2	2	Sphingomonas	Sphingomonadaceae	Sphingomonas		2	United States of America	North Carolina	-81.0924	31.974	454 FLX pyrosequencing platform	Diversity of Rickettsiales in the microbiome of the lone star tick, Amblyomma americanum.	2014	2011	10.1128/AEM.02987-13
61	Ixodidae	Ixodes	Ixodes ricinus	1	3	4	3	Babesia major	Babesiidae	Babesia	Babesia major	3	France	Alsace	6.954	47.7986	Illumina HiSeq 2000	Identification of parasitic communities within European ticks using next-generation sequencing.	2014	Unknown	10.1371/journal.pntd.0002753
62	Ixodidae	Ixodes	Ixodes ricinus	1	3	4	3	Babesia sp.EU1	Babesiidae	Babesia	Babesia sp.EU1	3	France	Alsace	6.954	47.7986	Illumina HiSeq 2000	Identification of parasitic communities within European ticks using next-generation sequencing.	2014	Unknown	10.1371/journal.pntd.0002753
63	Ixodidae	Ixodes	Ixodes ricinus	1	3	4	3	Babesia divergens	Babesiidae	Babesia	Babesia divergens	3	France	Alsace	6.954	47.7986	Illumina HiSeq 2000	Identification of parasitic communities within European ticks using next-generation sequencing.	2014	Unknown	10.1371/journal.pntd.0002753
64	Ixodidae	Ixodes	Ixodes ricinus	1	3	4	3	Babesia microti	Babesiidae	Babesia	Babesia microti	3	France	Alsace	6.954	47.7986	Illumina HiSeq 2000	Identification of parasitic communities within European ticks using next-generation sequencing.	2014	Unknown	10.1371/journal.pntd.0002753
65	Ixodidae	Ixodes	Ixodes ricinus	1	3	4	3	Babesia major	Babesiidae	Babesia	Babesia major	3	France	Alsace	7.1572	47.923	Illumina HiSeq 2000	Identification of parasitic communities within European ticks using next-generation sequencing.	2014	Unknown	10.1371/journal.pntd.0002753
66	Ixodidae	Ixodes	Ixodes ricinus	1	3	4	3	Babesia sp.EU1	Babesiidae	Babesia	Babesia sp.EU1	3	France	Alsace	7.1572	47.923	Illumina HiSeq 2000	Identification of parasitic communities within European ticks using next-generation sequencing.	2014	Unknown	10.1371/journal.pntd.0002753
67	Ixodidae	Ixodes	Ixodes ricinus	1	3	4	3	Babesia divergens	Babesiidae	Babesia	Babesia divergens	3	France	Alsace	7.1572	47.923	Illumina HiSeq 2000	Identification of parasitic communities within European ticks using next-generation sequencing.	2014	Unknown	10.1371/journal.pntd.0002753
68	Ixodidae	Ixodes	Ixodes ricinus	1	3	4	3	Babesia microti	Babesiidae	Babesia	Babesia microti	3	France	Alsace	7.1572	47.923	Illumina HiSeq 2000	Identification of parasitic communities within European ticks using next-generation sequencing.	2014	Unknown	10.1371/journal.pntd.0002753
69	Ixodidae	Ixodes	Ixodes ricinus	1	3	4	3	Babesia major	Babesiidae	Babesia	Babesia major	3	France	Alsace	7.4473	48.6373	Illumina HiSeq 2000	Identification of parasitic communities within European ticks using next-generation sequencing.	2014	Unknown	10.1371/journal.pntd.0002753
70	Ixodidae	Ixodes	Ixodes ricinus	1	3	4	3	Babesia sp.EU1	Babesiidae	Babesia	Babesia sp.EU1	3	France	Alsace	7.4473	48.6373	Illumina HiSeq 2000	Identification of parasitic communities within European ticks using next-generation sequencing.	2014	Unknown	10.1371/journal.pntd.0002753
71	Ixodidae	Ixodes	Ixodes ricinus	1	3	4	3	Babesia divergens	Babesiidae	Babesia	Babesia divergens	3	France	Alsace	7.4473	48.6373	Illumina HiSeq 2000	Identification of parasitic communities within European ticks using next-generation sequencing.	2014	Unknown	10.1371/journal.pntd.0002753
72	Ixodidae	Ixodes	Ixodes ricinus	1	3	4	3	Babesia microti	Babesiidae	Babesia	Babesia microti	3	France	Alsace	7.4473	48.6373	Illumina HiSeq 2000	Identification of parasitic communities within European ticks using next-generation sequencing.	2014	Unknown	10.1371/journal.pntd.0002753
73	Ixodidae	Ixodes	Ixodes persulcatus	0	1, 2	4	2	Cyanobacteria				4	China	Heilongjiang	129.498	44.916	Illumina Miseq	The composition and transmission of microbiome in hard tick, Ixodes persulcatus, during blood meal.	2014	2012-2013	10.1016/j.ttbdis.2014.07.009
74	Ixodidae	Ixodes	Ixodes persulcatus	0	1, 2	4	2	bacteroidetes				4	China	Heilongjiang	129.498	44.916	Illumina Miseq	The composition and transmission of microbiome in hard tick, Ixodes persulcatus, during blood meal.	2014	2012-2013	10.1016/j.ttbdis.2014.07.009
75	Ixodidae	Ixodes	Ixodes persulcatus	0	1, 2	4	2	Actinobacteria				4	China	Heilongjiang	129.498	44.916	Illumina Miseq	The composition and transmission of microbiome in hard tick, Ixodes persulcatus, during blood meal.	2014	2012-2013	10.1016/j.ttbdis.2014.07.009
76	Ixodidae	Ixodes	Ixodes persulcatus	0	1, 2	4	2	Chloroflexi				4	China	Heilongjiang	129.498	44.916	Illumina Miseq	The composition and transmission of microbiome in hard tick, Ixodes persulcatus, during blood meal.	2014	2012-2013	10.1016/j.ttbdis.2014.07.009
77	Ixodidae	Ixodes	Ixodes persulcatus	0	1, 2	4	2	Tenericutes				4	China	Heilongjiang	129.498	44.916	Illumina Miseq	The composition and transmission of microbiome in hard tick, Ixodes persulcatus, during blood meal.	2014	2012-2013	10.1016/j.ttbdis.2014.07.009
78	Ixodidae	Ixodes	Ixodes persulcatus	0	1, 2	4	2	Verrucomicrobia				4	China	Heilongjiang	129.498	44.916	Illumina Miseq	The composition and transmission of microbiome in hard tick, Ixodes persulcatus, during blood meal.	2014	2012-2013	10.1016/j.ttbdis.2014.07.009
79	Ixodidae	Ixodes	Ixodes persulcatus	0	1, 2	4	2	Acidobacteria				4	China	Heilongjiang	129.498	44.916	Illumina Miseq	The composition and transmission of microbiome in hard tick, Ixodes persulcatus, during blood meal.	2014	2012-2013	10.1016/j.ttbdis.2014.07.009
80	Ixodidae	Ixodes	Ixodes persulcatus	0	1, 2	4	2	Planctomycetes				4	China	Heilongjiang	129.498	44.916	Illumina Miseq	The composition and transmission of microbiome in hard tick, Ixodes persulcatus, during blood meal.	2014	2012-2013	10.1016/j.ttbdis.2014.07.009
81	Ixodidae	Ixodes	Ixodes persulcatus	0	1, 2	4	2	Crenarchaeota				4	China	Heilongjiang	129.498	44.916	Illumina Miseq	The composition and transmission of microbiome in hard tick, Ixodes persulcatus, during blood meal.	2014	2012-2013	10.1016/j.ttbdis.2014.07.009
82	Ixodidae	Ixodes	Ixodes persulcatus	0	1, 2	4	2	Firmicutes				4	China	Heilongjiang	129.498	44.916	Illumina Miseq	The composition and transmission of microbiome in hard tick, Ixodes persulcatus, during blood meal.	2014	2012-2013	10.1016/j.ttbdis.2014.07.009
83	Ixodidae	Ixodes	Ixodes persulcatus	0	1, 2	4	2	Gemmatimonadetes				4	China	Heilongjiang	129.498	44.916	Illumina Miseq	The composition and transmission of microbiome in hard tick, Ixodes persulcatus, during blood meal.	2014	2012-2013	10.1016/j.ttbdis.2014.07.009
84	Ixodidae	Ixodes	Ixodes persulcatus	0	1, 2	4	2	Nitrospirae				4	China	Heilongjiang	129.498	44.916	Illumina Miseq	The composition and transmission of microbiome in hard tick, Ixodes persulcatus, during blood meal.	2014	2012-2013	10.1016/j.ttbdis.2014.07.009
85	Ixodidae	Ixodes	Ixodes persulcatus	0	1, 2	4	2	Proteobcteria				4	China	Heilongjiang	129.498	44.916	Illumina Miseq	The composition and transmission of microbiome in hard tick, Ixodes persulcatus, during blood meal.	2014	2012-2013	10.1016/j.ttbdis.2014.07.009
86	Ixodidae	Ixodes	Ixodes persulcatus	0	1, 2	4	2	spirochaetes				4	China	Heilongjiang	129.498	44.916	Illumina Miseq	The composition and transmission of microbiome in hard tick, Ixodes persulcatus, during blood meal.	2014	2012-2013	10.1016/j.ttbdis.2014.07.009
87	Ixodidae	Ixodes	Ixodes scapularis	0	1, 2	4	1	Orthonairovirus	Nairoviridae	Orthonairovirus		2	United States of America	New York	-72.6852	40.9405	Ion Torrent PGM	Virome analysis of Amblyomma americanum, Dermacentor variabilis, and Ixodes scapularis ticks reveals novel highly divergent vertebrate and invertebrate viruses.	2014	2013	10.1128/JVI.01858-14
88	Ixodidae	Ixodes	Ixodes scapularis	0	1, 2	4	1	Phlebovirus	Phenuiviridae	phlebovirus		2	United States of America	New York	-72.6852	40.9405	Ion Torrent PGM	Virome analysis of Amblyomma americanum, Dermacentor variabilis, and Ixodes scapularis ticks reveals novel highly divergent vertebrate and invertebrate viruses.	2014	2013	10.1128/JVI.01858-14
89	Ixodidae	Ixodes	Ixodes scapularis	0	1, 2	4	1	Powassan virus	Flaviviridae	Flavivirus	Powassan virus	3	United States of America	New York	-72.6852	40.9405	Ion Torrent PGM	Virome analysis of Amblyomma americanum, Dermacentor variabilis, and Ixodes scapularis ticks reveals novel highly divergent vertebrate and invertebrate viruses.	2014	2013	10.1128/JVI.01858-14
90	Ixodidae	Ixodes	Ixodes scapularis	0	1, 2	4	1	Tick mononegavirus			Tick mononegavirus	3	United States of America	New York	-72.6852	40.9405	Ion Torrent PGM	Virome analysis of Amblyomma americanum, Dermacentor variabilis, and Ixodes scapularis ticks reveals novel highly divergent vertebrate and invertebrate viruses.	2014	2013	10.1128/JVI.01858-14
91	Ixodidae	Dermacentor	Dermacentor variabilis	0	1, 2	4	1	Tick mononegavirus			Tick mononegavirus	3	United States of America	New York	-72.6852	40.9405	Ion Torrent PGM	Virome analysis of Amblyomma americanum, Dermacentor variabilis, and Ixodes scapularis ticks reveals novel highly divergent vertebrate and invertebrate viruses.	2014	2013	10.1128/JVI.01858-14
92	Ixodidae	Ixodes	Ixodes persulcatus	0	2	1	2	Actinobacteria				4	Russia	Novosibirsk	84.1113	55.0186	Illumina MiSeq	Comparative Metagenomic Profiling of Symbiotic Bacterial Communities Associated with Ixodes persulcatus, Ixodes pavlovskyi and Dermacentor reticulatus Ticks.	2015	Unknown	10.1371/journal.pone.0131413
93	Ixodidae	Ixodes	Ixodes pavlovskyi	0	2	1	2	Actinobacteria				4	Russia	Novosibirsk	84.1113	55.0186	Illumina MiSeq	Comparative Metagenomic Profiling of Symbiotic Bacterial Communities Associated with Ixodes persulcatus, Ixodes pavlovskyi and Dermacentor reticulatus Ticks.	2015	Unknown	10.1371/journal.pone.0131413
94	Ixodidae	Dermacentor	Dermacentor reticulatus	0	2	1	2	Actinobacteria				4	Russia	Novosibirsk	84.1113	55.0186	Illumina MiSeq	Comparative Metagenomic Profiling of Symbiotic Bacterial Communities Associated with Ixodes persulcatus, Ixodes pavlovskyi and Dermacentor reticulatus Ticks.	2015	Unknown	10.1371/journal.pone.0131413
95	Ixodidae	Ixodes	Ixodes persulcatus	0	2	1	2	Bacteroidetes				4	Russia	Novosibirsk	84.1113	55.0186	Illumina MiSeq	Comparative Metagenomic Profiling of Symbiotic Bacterial Communities Associated with Ixodes persulcatus, Ixodes pavlovskyi and Dermacentor reticulatus Ticks.	2015	Unknown	10.1371/journal.pone.0131413
96	Ixodidae	Ixodes	Ixodes pavlovskyi	0	2	1	2	Bacteroidetes				4	Russia	Novosibirsk	84.1113	55.0186	Illumina MiSeq	Comparative Metagenomic Profiling of Symbiotic Bacterial Communities Associated with Ixodes persulcatus, Ixodes pavlovskyi and Dermacentor reticulatus Ticks.	2015	Unknown	10.1371/journal.pone.0131413
97	Ixodidae	Dermacentor	Dermacentor reticulatus	0	2	1	2	Bacteroidetes				4	Russia	Novosibirsk	84.1113	55.0186	Illumina MiSeq	Comparative Metagenomic Profiling of Symbiotic Bacterial Communities Associated with Ixodes persulcatus, Ixodes pavlovskyi and Dermacentor reticulatus Ticks.	2015	Unknown	10.1371/journal.pone.0131413
98	Ixodidae	Ixodes	Ixodes persulcatus	0	2	1	2	Chlorobi				4	Russia	Novosibirsk	84.1113	55.0186	Illumina MiSeq	Comparative Metagenomic Profiling of Symbiotic Bacterial Communities Associated with Ixodes persulcatus, Ixodes pavlovskyi and Dermacentor reticulatus Ticks.	2015	Unknown	10.1371/journal.pone.0131413
99	Ixodidae	Ixodes	Ixodes pavlovskyi	0	2	1	2	Chlorobi				4	Russia	Novosibirsk	84.1113	55.0186	Illumina MiSeq	Comparative Metagenomic Profiling of Symbiotic Bacterial Communities Associated with Ixodes persulcatus, Ixodes pavlovskyi and Dermacentor reticulatus Ticks.	2015	Unknown	10.1371/journal.pone.0131413
100	Ixodidae	Dermacentor	Dermacentor reticulatus	0	2	1	2	Chlorobi				4	Russia	Novosibirsk	84.1113	55.0186	Illumina MiSeq	Comparative Metagenomic Profiling of Symbiotic Bacterial Communities Associated with Ixodes persulcatus, Ixodes pavlovskyi and Dermacentor reticulatus Ticks.	2015	Unknown	10.1371/journal.pone.0131413
101	Ixodidae	Ixodes	Ixodes persulcatus	0	2	1	2	Cyanobacteria				4	Russia	Novosibirsk	84.1113	55.0186	Illumina MiSeq	Comparative Metagenomic Profiling of Symbiotic Bacterial Communities Associated with Ixodes persulcatus, Ixodes pavlovskyi and Dermacentor reticulatus Ticks.	2015	Unknown	10.1371/journal.pone.0131413
102	Ixodidae	Ixodes	Ixodes pavlovskyi	0	2	1	2	Cyanobacteria				4	Russia	Novosibirsk	84.1113	55.0186	Illumina MiSeq	Comparative Metagenomic Profiling of Symbiotic Bacterial Communities Associated with Ixodes persulcatus, Ixodes pavlovskyi and Dermacentor reticulatus Ticks.	2015	Unknown	10.1371/journal.pone.0131413
103	Ixodidae	Dermacentor	Dermacentor reticulatus	0	2	1	2	Cyanobacteria				4	Russia	Novosibirsk	84.1113	55.0186	Illumina MiSeq	Comparative Metagenomic Profiling of Symbiotic Bacterial Communities Associated with Ixodes persulcatus, Ixodes pavlovskyi and Dermacentor reticulatus Ticks.	2015	Unknown	10.1371/journal.pone.0131413
104	Ixodidae	Ixodes	Ixodes persulcatus	0	2	1	2	Firmicutes				4	Russia	Novosibirsk	84.1113	55.0186	Illumina MiSeq	Comparative Metagenomic Profiling of Symbiotic Bacterial Communities Associated with Ixodes persulcatus, Ixodes pavlovskyi and Dermacentor reticulatus Ticks.	2015	Unknown	10.1371/journal.pone.0131413
105	Ixodidae	Ixodes	Ixodes pavlovskyi	0	2	1	2	Firmicutes				4	Russia	Novosibirsk	84.1113	55.0186	Illumina MiSeq	Comparative Metagenomic Profiling of Symbiotic Bacterial Communities Associated with Ixodes persulcatus, Ixodes pavlovskyi and Dermacentor reticulatus Ticks.	2015	Unknown	10.1371/journal.pone.0131413
106	Ixodidae	Dermacentor	Dermacentor reticulatus	0	2	1	2	Firmicutes				4	Russia	Novosibirsk	84.1113	55.0186	Illumina MiSeq	Comparative Metagenomic Profiling of Symbiotic Bacterial Communities Associated with Ixodes persulcatus, Ixodes pavlovskyi and Dermacentor reticulatus Ticks.	2015	Unknown	10.1371/journal.pone.0131413
107	Ixodidae	Ixodes	Ixodes persulcatus	0	2	1	2	Proteobacteria				4	Russia	Novosibirsk	84.1113	55.0186	Illumina MiSeq	Comparative Metagenomic Profiling of Symbiotic Bacterial Communities Associated with Ixodes persulcatus, Ixodes pavlovskyi and Dermacentor reticulatus Ticks.	2015	Unknown	10.1371/journal.pone.0131413
108	Ixodidae	Ixodes	Ixodes pavlovskyi	0	2	1	2	Proteobacteria				4	Russia	Novosibirsk	84.1113	55.0186	Illumina MiSeq	Comparative Metagenomic Profiling of Symbiotic Bacterial Communities Associated with Ixodes persulcatus, Ixodes pavlovskyi and Dermacentor reticulatus Ticks.	2015	Unknown	10.1371/journal.pone.0131413
109	Ixodidae	Dermacentor	Dermacentor reticulatus	0	2	1	2	Proteobacteria				4	Russia	Novosibirsk	84.1113	55.0186	Illumina MiSeq	Comparative Metagenomic Profiling of Symbiotic Bacterial Communities Associated with Ixodes persulcatus, Ixodes pavlovskyi and Dermacentor reticulatus Ticks.	2015	Unknown	10.1371/journal.pone.0131413
110	Ixodidae	Ixodes	Ixodes persulcatus	0	2	1	2	Tenericutes				4	Russia	Novosibirsk	84.1113	55.0186	Illumina MiSeq	Comparative Metagenomic Profiling of Symbiotic Bacterial Communities Associated with Ixodes persulcatus, Ixodes pavlovskyi and Dermacentor reticulatus Ticks.	2015	Unknown	10.1371/journal.pone.0131413
111	Ixodidae	Ixodes	Ixodes pavlovskyi	0	2	1	2	Tenericutes				4	Russia	Novosibirsk	84.1113	55.0186	Illumina MiSeq	Comparative Metagenomic Profiling of Symbiotic Bacterial Communities Associated with Ixodes persulcatus, Ixodes pavlovskyi and Dermacentor reticulatus Ticks.	2015	Unknown	10.1371/journal.pone.0131413
112	Ixodidae	Dermacentor	Dermacentor reticulatus	0	2	1	2	Tenericutes				4	Russia	Novosibirsk	84.1113	55.0186	Illumina MiSeq	Comparative Metagenomic Profiling of Symbiotic Bacterial Communities Associated with Ixodes persulcatus, Ixodes pavlovskyi and Dermacentor reticulatus Ticks.	2015	Unknown	10.1371/journal.pone.0131413
113	Ixodidae	Ixodes	Ixodes persulcatus	0	2	1	2	Fusobacteria				4	Russia	Novosibirsk	84.1113	55.0186	Illumina MiSeq	Comparative Metagenomic Profiling of Symbiotic Bacterial Communities Associated with Ixodes persulcatus, Ixodes pavlovskyi and Dermacentor reticulatus Ticks.	2015	Unknown	10.1371/journal.pone.0131413
114	Ixodidae	Ixodes	Ixodes pavlovskyi	0	2	1	2	Fusobacteria				4	Russia	Novosibirsk	84.1113	55.0186	Illumina MiSeq	Comparative Metagenomic Profiling of Symbiotic Bacterial Communities Associated with Ixodes persulcatus, Ixodes pavlovskyi and Dermacentor reticulatus Ticks.	2015	Unknown	10.1371/journal.pone.0131413
115	Ixodidae	Dermacentor	Dermacentor reticulatus	0	2	1	2	Fusobacteria				4	Russia	Novosibirsk	84.1113	55.0186	Illumina MiSeq	Comparative Metagenomic Profiling of Symbiotic Bacterial Communities Associated with Ixodes persulcatus, Ixodes pavlovskyi and Dermacentor reticulatus Ticks.	2015	Unknown	10.1371/journal.pone.0131413
116	Ixodidae	Ixodes	Ixodes persulcatus	0	1	1	2	Actinobacteria				4	Russia	Novosibirsk	84.1113	55.0186	Illumina MiSeq	Comparative Metagenomic Profiling of Symbiotic Bacterial Communities Associated with Ixodes persulcatus, Ixodes pavlovskyi and Dermacentor reticulatus Ticks.	2015	Unknown	10.1371/journal.pone.0131413
117	Ixodidae	Ixodes	Ixodes pavlovskyi	0	1	1	2	Actinobacteria				4	Russia	Novosibirsk	84.1113	55.0186	Illumina MiSeq	Comparative Metagenomic Profiling of Symbiotic Bacterial Communities Associated with Ixodes persulcatus, Ixodes pavlovskyi and Dermacentor reticulatus Ticks.	2015	Unknown	10.1371/journal.pone.0131413
118	Ixodidae	Dermacentor	Dermacentor reticulatus	0	1	1	2	Actinobacteria				4	Russia	Novosibirsk	84.1113	55.0186	Illumina MiSeq	Comparative Metagenomic Profiling of Symbiotic Bacterial Communities Associated with Ixodes persulcatus, Ixodes pavlovskyi and Dermacentor reticulatus Ticks.	2015	Unknown	10.1371/journal.pone.0131413
119	Ixodidae	Ixodes	Ixodes persulcatus	0	1	1	2	Bacteroidetes				4	Russia	Novosibirsk	84.1113	55.0186	Illumina MiSeq	Comparative Metagenomic Profiling of Symbiotic Bacterial Communities Associated with Ixodes persulcatus, Ixodes pavlovskyi and Dermacentor reticulatus Ticks.	2015	Unknown	10.1371/journal.pone.0131413
120	Ixodidae	Ixodes	Ixodes pavlovskyi	0	1	1	2	Bacteroidetes				4	Russia	Novosibirsk	84.1113	55.0186	Illumina MiSeq	Comparative Metagenomic Profiling of Symbiotic Bacterial Communities Associated with Ixodes persulcatus, Ixodes pavlovskyi and Dermacentor reticulatus Ticks.	2015	Unknown	10.1371/journal.pone.0131413
121	Ixodidae	Dermacentor	Dermacentor reticulatus	0	1	1	2	Bacteroidetes				4	Russia	Novosibirsk	84.1113	55.0186	Illumina MiSeq	Comparative Metagenomic Profiling of Symbiotic Bacterial Communities Associated with Ixodes persulcatus, Ixodes pavlovskyi and Dermacentor reticulatus Ticks.	2015	Unknown	10.1371/journal.pone.0131413
122	Ixodidae	Ixodes	Ixodes persulcatus	0	1	1	2	Firmicutes				4	Russia	Novosibirsk	84.1113	55.0186	Illumina MiSeq	Comparative Metagenomic Profiling of Symbiotic Bacterial Communities Associated with Ixodes persulcatus, Ixodes pavlovskyi and Dermacentor reticulatus Ticks.	2015	Unknown	10.1371/journal.pone.0131413
123	Ixodidae	Ixodes	Ixodes pavlovskyi	0	1	1	2	Firmicutes				4	Russia	Novosibirsk	84.1113	55.0186	Illumina MiSeq	Comparative Metagenomic Profiling of Symbiotic Bacterial Communities Associated with Ixodes persulcatus, Ixodes pavlovskyi and Dermacentor reticulatus Ticks.	2015	Unknown	10.1371/journal.pone.0131413
124	Ixodidae	Dermacentor	Dermacentor reticulatus	0	1	1	2	Firmicutes				4	Russia	Novosibirsk	84.1113	55.0186	Illumina MiSeq	Comparative Metagenomic Profiling of Symbiotic Bacterial Communities Associated with Ixodes persulcatus, Ixodes pavlovskyi and Dermacentor reticulatus Ticks.	2015	Unknown	10.1371/journal.pone.0131413
125	Ixodidae	Ixodes	Ixodes persulcatus	0	1	1	2	Proteobacteria				4	Russia	Novosibirsk	84.1113	55.0186	Illumina MiSeq	Comparative Metagenomic Profiling of Symbiotic Bacterial Communities Associated with Ixodes persulcatus, Ixodes pavlovskyi and Dermacentor reticulatus Ticks.	2015	Unknown	10.1371/journal.pone.0131413
126	Ixodidae	Ixodes	Ixodes pavlovskyi	0	1	1	2	Proteobacteria				4	Russia	Novosibirsk	84.1113	55.0186	Illumina MiSeq	Comparative Metagenomic Profiling of Symbiotic Bacterial Communities Associated with Ixodes persulcatus, Ixodes pavlovskyi and Dermacentor reticulatus Ticks.	2015	Unknown	10.1371/journal.pone.0131413
127	Ixodidae	Dermacentor	Dermacentor reticulatus	0	1	1	2	Proteobacteria				4	Russia	Novosibirsk	84.1113	55.0186	Illumina MiSeq	Comparative Metagenomic Profiling of Symbiotic Bacterial Communities Associated with Ixodes persulcatus, Ixodes pavlovskyi and Dermacentor reticulatus Ticks.	2015	Unknown	10.1371/journal.pone.0131413
128	Ixodidae	Ixodes	Ixodes persulcatus	0	1	1	2	Tenericutes				4	Russia	Novosibirsk	84.1113	55.0186	Illumina MiSeq	Comparative Metagenomic Profiling of Symbiotic Bacterial Communities Associated with Ixodes persulcatus, Ixodes pavlovskyi and Dermacentor reticulatus Ticks.	2015	Unknown	10.1371/journal.pone.0131413
129	Ixodidae	Ixodes	Ixodes pavlovskyi	0	1	1	2	Tenericutes				4	Russia	Novosibirsk	84.1113	55.0186	Illumina MiSeq	Comparative Metagenomic Profiling of Symbiotic Bacterial Communities Associated with Ixodes persulcatus, Ixodes pavlovskyi and Dermacentor reticulatus Ticks.	2015	Unknown	10.1371/journal.pone.0131413
130	Ixodidae	Dermacentor	Dermacentor reticulatus	0	1	1	2	Tenericutes				4	Russia	Novosibirsk	84.1113	55.0186	Illumina MiSeq	Comparative Metagenomic Profiling of Symbiotic Bacterial Communities Associated with Ixodes persulcatus, Ixodes pavlovskyi and Dermacentor reticulatus Ticks.	2015	Unknown	10.1371/journal.pone.0131413
131	Ixodidae	Ixodes	Ixodes persulcatus	0	2	1	2	Chloroflexi				4	Russia	Novosibirsk	84.1113	55.0186	Illumina MiSeq	Comparative Metagenomic Profiling of Symbiotic Bacterial Communities Associated with Ixodes persulcatus, Ixodes pavlovskyi and Dermacentor reticulatus Ticks.	2015	Unknown	10.1371/journal.pone.0131413
132	Ixodidae	Ixodes	Ixodes pavlovskyi	0	2	1	2	Chloroflexi				4	Russia	Novosibirsk	84.1113	55.0186	Illumina MiSeq	Comparative Metagenomic Profiling of Symbiotic Bacterial Communities Associated with Ixodes persulcatus, Ixodes pavlovskyi and Dermacentor reticulatus Ticks.	2015	Unknown	10.1371/journal.pone.0131413
133	Ixodidae	Dermacentor	Dermacentor reticulatus	0	2	1	2	Chloroflexi				4	Russia	Novosibirsk	84.1113	55.0186	Illumina MiSeq	Comparative Metagenomic Profiling of Symbiotic Bacterial Communities Associated with Ixodes persulcatus, Ixodes pavlovskyi and Dermacentor reticulatus Ticks.	2015	Unknown	10.1371/journal.pone.0131413
134	Ixodidae	Ixodes	Ixodes persulcatus	0	2	1	2	Spirochaetes				4	Russia	Novosibirsk	84.1113	55.0186	Illumina MiSeq	Comparative Metagenomic Profiling of Symbiotic Bacterial Communities Associated with Ixodes persulcatus, Ixodes pavlovskyi and Dermacentor reticulatus Ticks.	2015	Unknown	10.1371/journal.pone.0131413
135	Ixodidae	Ixodes	Ixodes pavlovskyi	0	2	1	2	Spirochaetes				4	Russia	Novosibirsk	84.1113	55.0186	Illumina MiSeq	Comparative Metagenomic Profiling of Symbiotic Bacterial Communities Associated with Ixodes persulcatus, Ixodes pavlovskyi and Dermacentor reticulatus Ticks.	2015	Unknown	10.1371/journal.pone.0131413
136	Ixodidae	Dermacentor	Dermacentor reticulatus	0	2	1	2	Spirochaetes				4	Russia	Novosibirsk	84.1113	55.0186	Illumina MiSeq	Comparative Metagenomic Profiling of Symbiotic Bacterial Communities Associated with Ixodes persulcatus, Ixodes pavlovskyi and Dermacentor reticulatus Ticks.	2015	Unknown	10.1371/journal.pone.0131413
137	Ixodidae	Ixodes	Ixodes persulcatus	0	1	1	2	Cyanobacteria				4	Russia	Novosibirsk	84.1113	55.0186	Illumina MiSeq	Comparative Metagenomic Profiling of Symbiotic Bacterial Communities Associated with Ixodes persulcatus, Ixodes pavlovskyi and Dermacentor reticulatus Ticks.	2015	Unknown	10.1371/journal.pone.0131413
138	Ixodidae	Ixodes	Ixodes pavlovskyi	0	1	1	2	Cyanobacteria				4	Russia	Novosibirsk	84.1113	55.0186	Illumina MiSeq	Comparative Metagenomic Profiling of Symbiotic Bacterial Communities Associated with Ixodes persulcatus, Ixodes pavlovskyi and Dermacentor reticulatus Ticks.	2015	Unknown	10.1371/journal.pone.0131413
139	Ixodidae	Dermacentor	Dermacentor reticulatus	0	1	1	2	Cyanobacteria				4	Russia	Novosibirsk	84.1113	55.0186	Illumina MiSeq	Comparative Metagenomic Profiling of Symbiotic Bacterial Communities Associated with Ixodes persulcatus, Ixodes pavlovskyi and Dermacentor reticulatus Ticks.	2015	Unknown	10.1371/journal.pone.0131413
140	Ixodidae	Ixodes	Ixodes persulcatus	0	1	1	2	Spirochaetes				4	Russia	Novosibirsk	84.1113	55.0186	Illumina MiSeq	Comparative Metagenomic Profiling of Symbiotic Bacterial Communities Associated with Ixodes persulcatus, Ixodes pavlovskyi and Dermacentor reticulatus Ticks.	2015	Unknown	10.1371/journal.pone.0131413
141	Ixodidae	Ixodes	Ixodes pavlovskyi	0	1	1	2	Spirochaetes				4	Russia	Novosibirsk	84.1113	55.0186	Illumina MiSeq	Comparative Metagenomic Profiling of Symbiotic Bacterial Communities Associated with Ixodes persulcatus, Ixodes pavlovskyi and Dermacentor reticulatus Ticks.	2015	Unknown	10.1371/journal.pone.0131413
142	Ixodidae	Dermacentor	Dermacentor reticulatus	0	1	1	2	Spirochaetes				4	Russia	Novosibirsk	84.1113	55.0186	Illumina MiSeq	Comparative Metagenomic Profiling of Symbiotic Bacterial Communities Associated with Ixodes persulcatus, Ixodes pavlovskyi and Dermacentor reticulatus Ticks.	2015	Unknown	10.1371/journal.pone.0131413
143	Ixodidae	Ixodes	Ixodes persulcatus	0	1	1	2	Verrucomicrobia				4	Russia	Novosibirsk	84.1113	55.0186	Illumina MiSeq	Comparative Metagenomic Profiling of Symbiotic Bacterial Communities Associated with Ixodes persulcatus, Ixodes pavlovskyi and Dermacentor reticulatus Ticks.	2015	Unknown	10.1371/journal.pone.0131413
144	Ixodidae	Ixodes	Ixodes pavlovskyi	0	1	1	2	Verrucomicrobia				4	Russia	Novosibirsk	84.1113	55.0186	Illumina MiSeq	Comparative Metagenomic Profiling of Symbiotic Bacterial Communities Associated with Ixodes persulcatus, Ixodes pavlovskyi and Dermacentor reticulatus Ticks.	2015	Unknown	10.1371/journal.pone.0131413
145	Ixodidae	Dermacentor	Dermacentor reticulatus	0	1	1	2	Verrucomicrobia				4	Russia	Novosibirsk	84.1113	55.0186	Illumina MiSeq	Comparative Metagenomic Profiling of Symbiotic Bacterial Communities Associated with Ixodes persulcatus, Ixodes pavlovskyi and Dermacentor reticulatus Ticks.	2015	Unknown	10.1371/journal.pone.0131413
146	Ixodidae	Ixodes	Ixodes persulcatus	0	1	1	2	Fusobacteria				4	Russia	Novosibirsk	84.1113	55.0186	Illumina MiSeq	Comparative Metagenomic Profiling of Symbiotic Bacterial Communities Associated with Ixodes persulcatus, Ixodes pavlovskyi and Dermacentor reticulatus Ticks.	2015	Unknown	10.1371/journal.pone.0131413
147	Ixodidae	Ixodes	Ixodes pavlovskyi	0	1	1	2	Fusobacteria				4	Russia	Novosibirsk	84.1113	55.0186	Illumina MiSeq	Comparative Metagenomic Profiling of Symbiotic Bacterial Communities Associated with Ixodes persulcatus, Ixodes pavlovskyi and Dermacentor reticulatus Ticks.	2015	Unknown	10.1371/journal.pone.0131413
148	Ixodidae	Dermacentor	Dermacentor reticulatus	0	1	1	2	Fusobacteria				4	Russia	Novosibirsk	84.1113	55.0186	Illumina MiSeq	Comparative Metagenomic Profiling of Symbiotic Bacterial Communities Associated with Ixodes persulcatus, Ixodes pavlovskyi and Dermacentor reticulatus Ticks.	2015	Unknown	10.1371/journal.pone.0131413
149	Ixodidae	Ixodes	Ixodes persulcatus	0	1	1	2	Planctomycetes				4	Russia	Novosibirsk	84.1113	55.0186	Illumina MiSeq	Comparative Metagenomic Profiling of Symbiotic Bacterial Communities Associated with Ixodes persulcatus, Ixodes pavlovskyi and Dermacentor reticulatus Ticks.	2015	Unknown	10.1371/journal.pone.0131413
150	Ixodidae	Ixodes	Ixodes pavlovskyi	0	1	1	2	Planctomycetes				4	Russia	Novosibirsk	84.1113	55.0186	Illumina MiSeq	Comparative Metagenomic Profiling of Symbiotic Bacterial Communities Associated with Ixodes persulcatus, Ixodes pavlovskyi and Dermacentor reticulatus Ticks.	2015	Unknown	10.1371/journal.pone.0131413
151	Ixodidae	Dermacentor	Dermacentor reticulatus	0	1	1	2	Planctomycetes				4	Russia	Novosibirsk	84.1113	55.0186	Illumina MiSeq	Comparative Metagenomic Profiling of Symbiotic Bacterial Communities Associated with Ixodes persulcatus, Ixodes pavlovskyi and Dermacentor reticulatus Ticks.	2015	Unknown	10.1371/journal.pone.0131413
152	Ixodidae	Ixodes	Ixodes persulcatus	0	2	1	2	Verrucomicrobia				4	Russia	Novosibirsk	84.1113	55.0186	Illumina MiSeq	Comparative Metagenomic Profiling of Symbiotic Bacterial Communities Associated with Ixodes persulcatus, Ixodes pavlovskyi and Dermacentor reticulatus Ticks.	2015	Unknown	10.1371/journal.pone.0131413
153	Ixodidae	Ixodes	Ixodes pavlovskyi	0	2	1	2	Verrucomicrobia				4	Russia	Novosibirsk	84.1113	55.0186	Illumina MiSeq	Comparative Metagenomic Profiling of Symbiotic Bacterial Communities Associated with Ixodes persulcatus, Ixodes pavlovskyi and Dermacentor reticulatus Ticks.	2015	Unknown	10.1371/journal.pone.0131413
154	Ixodidae	Dermacentor	Dermacentor reticulatus	0	2	1	2	Verrucomicrobia				4	Russia	Novosibirsk	84.1113	55.0186	Illumina MiSeq	Comparative Metagenomic Profiling of Symbiotic Bacterial Communities Associated with Ixodes persulcatus, Ixodes pavlovskyi and Dermacentor reticulatus Ticks.	2015	Unknown	10.1371/journal.pone.0131413
155	Ixodidae	Rhipicephalus	Rhipicephalus microplus	3	3	1, 3	1	Peduovirus	Myoviridae	Peduovirus		2	China	Yunnan	99.5842	22.3308	Ion Torrent sequencing platform	Metagenomic profile of the viral communities in Rhipicephalus spp. ticks from Yunnan, China	2015	2011-2013	10.1371/journal.pone.0121609
156	Ixodidae	Rhipicephalus	Rhipicephalus haemaphysaloides	3	3	1, 3	1	Peduovirus	Myoviridae	Peduovirus		2	China	Yunnan	99.5842	22.3308	Ion Torrent sequencing platform	Metagenomic profile of the viral communities in Rhipicephalus spp. ticks from Yunnan, China	2015	2011-2013	10.1371/journal.pone.0121609
157	Ixodidae	Rhipicephalus	Rhipicephalus sanguineus	3	3	1, 3	1	Peduovirus	Myoviridae	Peduovirus		2	China	Yunnan	99.5842	22.3308	Ion Torrent sequencing platform	Metagenomic profile of the viral communities in Rhipicephalus spp. ticks from Yunnan, China	2015	2011-2013	10.1371/journal.pone.0121609
158	Ixodidae	Rhipicephalus	Rhipicephalus microplus	3	3	1, 3	1	Twortvirus	Herelleviridae	Twortvirus		2	China	Yunnan	99.5842	22.3308	Ion Torrent sequencing platform	Metagenomic profile of the viral communities in Rhipicephalus spp. ticks from Yunnan, China	2015	2011-2013	10.1371/journal.pone.0121609
159	Ixodidae	Rhipicephalus	Rhipicephalus haemaphysaloides	3	3	1, 3	1	Twortvirus	Herelleviridae	Twortvirus		2	China	Yunnan	99.5842	22.3308	Ion Torrent sequencing platform	Metagenomic profile of the viral communities in Rhipicephalus spp. ticks from Yunnan, China	2015	2011-2013	10.1371/journal.pone.0121609
160	Ixodidae	Rhipicephalus	Rhipicephalus sanguineus	3	3	1, 3	1	Twortvirus	Herelleviridae	Twortvirus		2	China	Yunnan	99.5842	22.3308	Ion Torrent sequencing platform	Metagenomic profile of the viral communities in Rhipicephalus spp. ticks from Yunnan, China	2015	2011-2013	10.1371/journal.pone.0121609
161	Ixodidae	Rhipicephalus	Rhipicephalus microplus	3	3	1, 3	1	Tequatrovirus	Myoviridae	Tequatrovirus		2	China	Yunnan	99.5842	22.3308	Ion Torrent sequencing platform	Metagenomic profile of the viral communities in Rhipicephalus spp. ticks from Yunnan, China	2015	2011-2013	10.1371/journal.pone.0121609
162	Ixodidae	Rhipicephalus	Rhipicephalus haemaphysaloides	3	3	1, 3	1	Tequatrovirus	Myoviridae	Tequatrovirus		2	China	Yunnan	99.5842	22.3308	Ion Torrent sequencing platform	Metagenomic profile of the viral communities in Rhipicephalus spp. ticks from Yunnan, China	2015	2011-2013	10.1371/journal.pone.0121609
163	Ixodidae	Rhipicephalus	Rhipicephalus sanguineus	3	3	1, 3	1	Tequatrovirus	Myoviridae	Tequatrovirus		2	China	Yunnan	99.5842	22.3308	Ion Torrent sequencing platform	Metagenomic profile of the viral communities in Rhipicephalus spp. ticks from Yunnan, China	2015	2011-2013	10.1371/journal.pone.0121609
164	Ixodidae	Rhipicephalus	Rhipicephalus microplus	3	3	1, 3	1	Lambdavirus	Siphoviridae	Lambdavirus		2	China	Yunnan	99.5842	22.3308	Ion Torrent sequencing platform	Metagenomic profile of the viral communities in Rhipicephalus spp. ticks from Yunnan, China	2015	2011-2013	10.1371/journal.pone.0121609
165	Ixodidae	Rhipicephalus	Rhipicephalus haemaphysaloides	3	3	1, 3	1	Lambdavirus	Siphoviridae	Lambdavirus		2	China	Yunnan	99.5842	22.3308	Ion Torrent sequencing platform	Metagenomic profile of the viral communities in Rhipicephalus spp. ticks from Yunnan, China	2015	2011-2013	10.1371/journal.pone.0121609
166	Ixodidae	Rhipicephalus	Rhipicephalus sanguineus	3	3	1, 3	1	Lambdavirus	Siphoviridae	Lambdavirus		2	China	Yunnan	99.5842	22.3308	Ion Torrent sequencing platform	Metagenomic profile of the viral communities in Rhipicephalus spp. ticks from Yunnan, China	2015	2011-2013	10.1371/journal.pone.0121609
167	Ixodidae	Rhipicephalus	Rhipicephalus microplus	3	3	1, 3	1	Chlorovirus	Phycodnaviridae	Chlorovirus		2	China	Yunnan	99.5842	22.3308	Ion Torrent sequencing platform	Metagenomic profile of the viral communities in Rhipicephalus spp. ticks from Yunnan, China	2015	2011-2013	10.1371/journal.pone.0121609
168	Ixodidae	Rhipicephalus	Rhipicephalus haemaphysaloides	3	3	1, 3	1	Chlorovirus	Phycodnaviridae	Chlorovirus		2	China	Yunnan	99.5842	22.3308	Ion Torrent sequencing platform	Metagenomic profile of the viral communities in Rhipicephalus spp. ticks from Yunnan, China	2015	2011-2013	10.1371/journal.pone.0121609
169	Ixodidae	Rhipicephalus	Rhipicephalus sanguineus	3	3	1, 3	1	Chlorovirus	Phycodnaviridae	Chlorovirus		2	China	Yunnan	99.5842	22.3308	Ion Torrent sequencing platform	Metagenomic profile of the viral communities in Rhipicephalus spp. ticks from Yunnan, China	2015	2011-2013	10.1371/journal.pone.0121609
170	Ixodidae	Rhipicephalus	Rhipicephalus microplus	3	3	1, 3	1	Prymnesiovirus	Phycodnaviridae	Prymnesiovirus		2	China	Yunnan	99.5842	22.3308	Ion Torrent sequencing platform	Metagenomic profile of the viral communities in Rhipicephalus spp. ticks from Yunnan, China	2015	2011-2013	10.1371/journal.pone.0121609
171	Ixodidae	Rhipicephalus	Rhipicephalus haemaphysaloides	3	3	1, 3	1	Prymnesiovirus	Phycodnaviridae	Prymnesiovirus		2	China	Yunnan	99.5842	22.3308	Ion Torrent sequencing platform	Metagenomic profile of the viral communities in Rhipicephalus spp. ticks from Yunnan, China	2015	2011-2013	10.1371/journal.pone.0121609
172	Ixodidae	Rhipicephalus	Rhipicephalus sanguineus	3	3	1, 3	1	Prymnesiovirus	Phycodnaviridae	Prymnesiovirus		2	China	Yunnan	99.5842	22.3308	Ion Torrent sequencing platform	Metagenomic profile of the viral communities in Rhipicephalus spp. ticks from Yunnan, China	2015	2011-2013	10.1371/journal.pone.0121609
173	Ixodidae	Rhipicephalus	Rhipicephalus microplus	3	3	1, 3	1	Thetatorquevirus	Anelloviridae	Thetatorquevirus		2	China	Yunnan	99.5842	22.3308	Ion Torrent sequencing platform	Metagenomic profile of the viral communities in Rhipicephalus spp. ticks from Yunnan, China	2015	2011-2013	10.1371/journal.pone.0121609
174	Ixodidae	Rhipicephalus	Rhipicephalus haemaphysaloides	3	3	1, 3	1	Thetatorquevirus	Anelloviridae	Thetatorquevirus		2	China	Yunnan	99.5842	22.3308	Ion Torrent sequencing platform	Metagenomic profile of the viral communities in Rhipicephalus spp. ticks from Yunnan, China	2015	2011-2013	10.1371/journal.pone.0121609
175	Ixodidae	Rhipicephalus	Rhipicephalus sanguineus	3	3	1, 3	1	Thetatorquevirus	Anelloviridae	Thetatorquevirus		2	China	Yunnan	99.5842	22.3308	Ion Torrent sequencing platform	Metagenomic profile of the viral communities in Rhipicephalus spp. ticks from Yunnan, China	2015	2011-2013	10.1371/journal.pone.0121609
176	Ixodidae	Rhipicephalus	Rhipicephalus microplus	3	3	1, 3	1	Circovirus	Circoviridae			1	China	Yunnan	99.5842	22.3308	Ion Torrent sequencing platform	Metagenomic profile of the viral communities in Rhipicephalus spp. ticks from Yunnan, China	2015	2011-2013	10.1371/journal.pone.0121609
177	Ixodidae	Rhipicephalus	Rhipicephalus haemaphysaloides	3	3	1, 3	1	Circovirus	Circoviridae			1	China	Yunnan	99.5842	22.3308	Ion Torrent sequencing platform	Metagenomic profile of the viral communities in Rhipicephalus spp. ticks from Yunnan, China	2015	2011-2013	10.1371/journal.pone.0121609
178	Ixodidae	Rhipicephalus	Rhipicephalus sanguineus	3	3	1, 3	1	Circovirus	Circoviridae			1	China	Yunnan	99.5842	22.3308	Ion Torrent sequencing platform	Metagenomic profile of the viral communities in Rhipicephalus spp. ticks from Yunnan, China	2015	2011-2013	10.1371/journal.pone.0121609
179	Ixodidae	Rhipicephalus	Rhipicephalus microplus	3	3	1, 3	1	Begomovirus	Geminiviridae			1	China	Yunnan	99.5842	22.3308	Ion Torrent sequencing platform	Metagenomic profile of the viral communities in Rhipicephalus spp. ticks from Yunnan, China	2015	2011-2013	10.1371/journal.pone.0121609
180	Ixodidae	Rhipicephalus	Rhipicephalus haemaphysaloides	3	3	1, 3	1	Begomovirus	Geminiviridae			1	China	Yunnan	99.5842	22.3308	Ion Torrent sequencing platform	Metagenomic profile of the viral communities in Rhipicephalus spp. ticks from Yunnan, China	2015	2011-2013	10.1371/journal.pone.0121609
181	Ixodidae	Rhipicephalus	Rhipicephalus sanguineus	3	3	1, 3	1	Begomovirus	Geminiviridae			1	China	Yunnan	99.5842	22.3308	Ion Torrent sequencing platform	Metagenomic profile of the viral communities in Rhipicephalus spp. ticks from Yunnan, China	2015	2011-2013	10.1371/journal.pone.0121609
182	Ixodidae	Rhipicephalus	Rhipicephalus microplus	3	3	1, 3	1	Mastrevirus	Geminiviridae			1	China	Yunnan	99.5842	22.3308	Ion Torrent sequencing platform	Metagenomic profile of the viral communities in Rhipicephalus spp. ticks from Yunnan, China	2015	2011-2013	10.1371/journal.pone.0121609
183	Ixodidae	Rhipicephalus	Rhipicephalus haemaphysaloides	3	3	1, 3	1	Mastrevirus	Geminiviridae			1	China	Yunnan	99.5842	22.3308	Ion Torrent sequencing platform	Metagenomic profile of the viral communities in Rhipicephalus spp. ticks from Yunnan, China	2015	2011-2013	10.1371/journal.pone.0121609
184	Ixodidae	Rhipicephalus	Rhipicephalus sanguineus	3	3	1, 3	1	Mastrevirus	Geminiviridae			1	China	Yunnan	99.5842	22.3308	Ion Torrent sequencing platform	Metagenomic profile of the viral communities in Rhipicephalus spp. ticks from Yunnan, China	2015	2011-2013	10.1371/journal.pone.0121609
185	Ixodidae	Rhipicephalus	Rhipicephalus microplus	3	3	1, 3	1	Bdellomicrovirus	Microviridae			1	China	Yunnan	99.5842	22.3308	Ion Torrent sequencing platform	Metagenomic profile of the viral communities in Rhipicephalus spp. ticks from Yunnan, China	2015	2011-2013	10.1371/journal.pone.0121609
186	Ixodidae	Rhipicephalus	Rhipicephalus haemaphysaloides	3	3	1, 3	1	Bdellomicrovirus	Microviridae			1	China	Yunnan	99.5842	22.3308	Ion Torrent sequencing platform	Metagenomic profile of the viral communities in Rhipicephalus spp. ticks from Yunnan, China	2015	2011-2013	10.1371/journal.pone.0121609
187	Ixodidae	Rhipicephalus	Rhipicephalus sanguineus	3	3	1, 3	1	Bdellomicrovirus	Microviridae			1	China	Yunnan	99.5842	22.3308	Ion Torrent sequencing platform	Metagenomic profile of the viral communities in Rhipicephalus spp. ticks from Yunnan, China	2015	2011-2013	10.1371/journal.pone.0121609
188	Ixodidae	Rhipicephalus	Rhipicephalus microplus	3	3	1, 3	1	Chlamydiamicrovirus	Microviridae			1	China	Yunnan	99.5842	22.3308	Ion Torrent sequencing platform	Metagenomic profile of the viral communities in Rhipicephalus spp. ticks from Yunnan, China	2015	2011-2013	10.1371/journal.pone.0121609
189	Ixodidae	Rhipicephalus	Rhipicephalus haemaphysaloides	3	3	1, 3	1	Chlamydiamicrovirus	Microviridae			1	China	Yunnan	99.5842	22.3308	Ion Torrent sequencing platform	Metagenomic profile of the viral communities in Rhipicephalus spp. ticks from Yunnan, China	2015	2011-2013	10.1371/journal.pone.0121609
190	Ixodidae	Rhipicephalus	Rhipicephalus sanguineus	3	3	1, 3	1	Chlamydiamicrovirus	Microviridae			1	China	Yunnan	99.5842	22.3308	Ion Torrent sequencing platform	Metagenomic profile of the viral communities in Rhipicephalus spp. ticks from Yunnan, China	2015	2011-2013	10.1371/journal.pone.0121609
191	Ixodidae	Rhipicephalus	Rhipicephalus microplus	3	3	1, 3	1	Spiromicrovirus	Microviridae			1	China	Yunnan	99.5842	22.3308	Ion Torrent sequencing platform	Metagenomic profile of the viral communities in Rhipicephalus spp. ticks from Yunnan, China	2015	2011-2013	10.1371/journal.pone.0121609
192	Ixodidae	Rhipicephalus	Rhipicephalus haemaphysaloides	3	3	1, 3	1	Spiromicrovirus	Microviridae			1	China	Yunnan	99.5842	22.3308	Ion Torrent sequencing platform	Metagenomic profile of the viral communities in Rhipicephalus spp. ticks from Yunnan, China	2015	2011-2013	10.1371/journal.pone.0121609
193	Ixodidae	Rhipicephalus	Rhipicephalus sanguineus	3	3	1, 3	1	Spiromicrovirus	Microviridae			1	China	Yunnan	99.5842	22.3308	Ion Torrent sequencing platform	Metagenomic profile of the viral communities in Rhipicephalus spp. ticks from Yunnan, China	2015	2011-2013	10.1371/journal.pone.0121609
194	Ixodidae	Rhipicephalus	Rhipicephalus microplus	3	3	1, 3	1	Ambidensovirus	Parvoviridae			1	China	Yunnan	99.5842	22.3308	Ion Torrent sequencing platform	Metagenomic profile of the viral communities in Rhipicephalus spp. ticks from Yunnan, China	2015	2011-2013	10.1371/journal.pone.0121609
195	Ixodidae	Rhipicephalus	Rhipicephalus haemaphysaloides	3	3	1, 3	1	Ambidensovirus	Parvoviridae			1	China	Yunnan	99.5842	22.3308	Ion Torrent sequencing platform	Metagenomic profile of the viral communities in Rhipicephalus spp. ticks from Yunnan, China	2015	2011-2013	10.1371/journal.pone.0121609
196	Ixodidae	Rhipicephalus	Rhipicephalus sanguineus	3	3	1, 3	1	Ambidensovirus	Parvoviridae			1	China	Yunnan	99.5842	22.3308	Ion Torrent sequencing platform	Metagenomic profile of the viral communities in Rhipicephalus spp. ticks from Yunnan, China	2015	2011-2013	10.1371/journal.pone.0121609
197	Ixodidae	Rhipicephalus	Rhipicephalus microplus	3	3	1, 3	1	Iteradensovirus	Parvoviridae			1	China	Yunnan	99.5842	22.3308	Ion Torrent sequencing platform	Metagenomic profile of the viral communities in Rhipicephalus spp. ticks from Yunnan, China	2015	2011-2013	10.1371/journal.pone.0121609
198	Ixodidae	Rhipicephalus	Rhipicephalus haemaphysaloides	3	3	1, 3	1	Iteradensovirus	Parvoviridae			1	China	Yunnan	99.5842	22.3308	Ion Torrent sequencing platform	Metagenomic profile of the viral communities in Rhipicephalus spp. ticks from Yunnan, China	2015	2011-2013	10.1371/journal.pone.0121609
199	Ixodidae	Rhipicephalus	Rhipicephalus sanguineus	3	3	1, 3	1	Iteradensovirus	Parvoviridae			1	China	Yunnan	99.5842	22.3308	Ion Torrent sequencing platform	Metagenomic profile of the viral communities in Rhipicephalus spp. ticks from Yunnan, China	2015	2011-2013	10.1371/journal.pone.0121609
200	Ixodidae	Rhipicephalus	Rhipicephalus microplus	3	3	1, 3	1	Orthonairovirus	Nairoviridae			1	China	Yunnan	99.5842	22.3308	Ion Torrent sequencing platform	Metagenomic profile of the viral communities in Rhipicephalus spp. ticks from Yunnan, China	2015	2011-2013	10.1371/journal.pone.0121609
201	Ixodidae	Rhipicephalus	Rhipicephalus haemaphysaloides	3	3	1, 3	1	Orthonairovirus	Nairoviridae			1	China	Yunnan	99.5842	22.3308	Ion Torrent sequencing platform	Metagenomic profile of the viral communities in Rhipicephalus spp. ticks from Yunnan, China	2015	2011-2013	10.1371/journal.pone.0121609
202	Ixodidae	Rhipicephalus	Rhipicephalus sanguineus	3	3	1, 3	1	Orthonairovirus	Nairoviridae			1	China	Yunnan	99.5842	22.3308	Ion Torrent sequencing platform	Metagenomic profile of the viral communities in Rhipicephalus spp. ticks from Yunnan, China	2015	2011-2013	10.1371/journal.pone.0121609
203	Ixodidae	Rhipicephalus	Rhipicephalus microplus	3	3	1, 3	1	Enterovirus	Picornaviridae			1	China	Yunnan	99.5842	22.3308	Ion Torrent sequencing platform	Metagenomic profile of the viral communities in Rhipicephalus spp. ticks from Yunnan, China	2015	2011-2013	10.1371/journal.pone.0121609
204	Ixodidae	Rhipicephalus	Rhipicephalus haemaphysaloides	3	3	1, 3	1	Enterovirus	Picornaviridae			1	China	Yunnan	99.5842	22.3308	Ion Torrent sequencing platform	Metagenomic profile of the viral communities in Rhipicephalus spp. ticks from Yunnan, China	2015	2011-2013	10.1371/journal.pone.0121609
205	Ixodidae	Rhipicephalus	Rhipicephalus sanguineus	3	3	1, 3	1	Enterovirus	Picornaviridae			1	China	Yunnan	99.5842	22.3308	Ion Torrent sequencing platform	Metagenomic profile of the viral communities in Rhipicephalus spp. ticks from Yunnan, China	2015	2011-2013	10.1371/journal.pone.0121609
206	Ixodidae	Rhipicephalus	Rhipicephalus microplus	3	3	1, 3	1	Tobamovirus	Virgaviridae			1	China	Yunnan	99.5842	22.3308	Ion Torrent sequencing platform	Metagenomic profile of the viral communities in Rhipicephalus spp. ticks from Yunnan, China	2015	2011-2013	10.1371/journal.pone.0121609
207	Ixodidae	Rhipicephalus	Rhipicephalus haemaphysaloides	3	3	1, 3	1	Tobamovirus	Virgaviridae			1	China	Yunnan	99.5842	22.3308	Ion Torrent sequencing platform	Metagenomic profile of the viral communities in Rhipicephalus spp. ticks from Yunnan, China	2015	2011-2013	10.1371/journal.pone.0121609
208	Ixodidae	Rhipicephalus	Rhipicephalus sanguineus	3	3	1, 3	1	Tobamovirus	Virgaviridae			1	China	Yunnan	99.5842	22.3308	Ion Torrent sequencing platform	Metagenomic profile of the viral communities in Rhipicephalus spp. ticks from Yunnan, China	2015	2011-2013	10.1371/journal.pone.0121609
209	Ixodidae	Rhipicephalus	Rhipicephalus microplus	3	3	1, 3	1	Bidensovirus	Bidnaviridae			1	China	Yunnan	99.5842	22.3308	Ion Torrent sequencing platform	Metagenomic profile of the viral communities in Rhipicephalus spp. ticks from Yunnan, China	2015	2011-2013	10.1371/journal.pone.0121609
210	Ixodidae	Rhipicephalus	Rhipicephalus haemaphysaloides	3	3	1, 3	1	Bidensovirus	Bidnaviridae			1	China	Yunnan	99.5842	22.3308	Ion Torrent sequencing platform	Metagenomic profile of the viral communities in Rhipicephalus spp. ticks from Yunnan, China	2015	2011-2013	10.1371/journal.pone.0121609
211	Ixodidae	Rhipicephalus	Rhipicephalus sanguineus	3	3	1, 3	1	Bidensovirus	Bidnaviridae			1	China	Yunnan	99.5842	22.3308	Ion Torrent sequencing platform	Metagenomic profile of the viral communities in Rhipicephalus spp. ticks from Yunnan, China	2015	2011-2013	10.1371/journal.pone.0121609
212	Ixodidae	Rhipicephalus	Rhipicephalus microplus	3	3	1, 3	1	Ascovirus	Ascoviridae			1	China	Yunnan	99.5842	22.3308	Ion Torrent sequencing platform	Metagenomic profile of the viral communities in Rhipicephalus spp. ticks from Yunnan, China	2015	2011-2013	10.1371/journal.pone.0121609
213	Ixodidae	Rhipicephalus	Rhipicephalus haemaphysaloides	3	3	1, 3	1	Ascovirus	Ascoviridae			1	China	Yunnan	99.5842	22.3308	Ion Torrent sequencing platform	Metagenomic profile of the viral communities in Rhipicephalus spp. ticks from Yunnan, China	2015	2011-2013	10.1371/journal.pone.0121609
214	Ixodidae	Rhipicephalus	Rhipicephalus sanguineus	3	3	1, 3	1	Ascovirus	Ascoviridae			1	China	Yunnan	99.5842	22.3308	Ion Torrent sequencing platform	Metagenomic profile of the viral communities in Rhipicephalus spp. ticks from Yunnan, China	2015	2011-2013	10.1371/journal.pone.0121609
215	Ixodidae	Rhipicephalus	Rhipicephalus microplus	3	3	1, 3	1	Alphabaculovirus	Baculoviridae			1	China	Yunnan	99.5842	22.3308	Ion Torrent sequencing platform	Metagenomic profile of the viral communities in Rhipicephalus spp. ticks from Yunnan, China	2015	2011-2013	10.1371/journal.pone.0121609
216	Ixodidae	Rhipicephalus	Rhipicephalus haemaphysaloides	3	3	1, 3	1	Alphabaculovirus	Baculoviridae			1	China	Yunnan	99.5842	22.3308	Ion Torrent sequencing platform	Metagenomic profile of the viral communities in Rhipicephalus spp. ticks from Yunnan, China	2015	2011-2013	10.1371/journal.pone.0121609
217	Ixodidae	Rhipicephalus	Rhipicephalus sanguineus	3	3	1, 3	1	Alphabaculovirus	Baculoviridae			1	China	Yunnan	99.5842	22.3308	Ion Torrent sequencing platform	Metagenomic profile of the viral communities in Rhipicephalus spp. ticks from Yunnan, China	2015	2011-2013	10.1371/journal.pone.0121609
218	Ixodidae	Rhipicephalus	Rhipicephalus microplus	3	3	1, 3	1	Bixzunavirus	Myoviridae			1	China	Yunnan	99.5842	22.3308	Ion Torrent sequencing platform	Metagenomic profile of the viral communities in Rhipicephalus spp. ticks from Yunnan, China	2015	2011-2013	10.1371/journal.pone.0121609
219	Ixodidae	Rhipicephalus	Rhipicephalus haemaphysaloides	3	3	1, 3	1	Bixzunavirus	Myoviridae			1	China	Yunnan	99.5842	22.3308	Ion Torrent sequencing platform	Metagenomic profile of the viral communities in Rhipicephalus spp. ticks from Yunnan, China	2015	2011-2013	10.1371/journal.pone.0121609
220	Ixodidae	Rhipicephalus	Rhipicephalus sanguineus	3	3	1, 3	1	Bixzunavirus	Myoviridae			1	China	Yunnan	99.5842	22.3308	Ion Torrent sequencing platform	Metagenomic profile of the viral communities in Rhipicephalus spp. ticks from Yunnan, China	2015	2011-2013	10.1371/journal.pone.0121609
221	Ixodidae	Rhipicephalus	Rhipicephalus microplus	3	3	1, 3	1	Peduovirus	Myoviridae			1	China	Yunnan	99.5842	22.3308	Ion Torrent sequencing platform	Metagenomic profile of the viral communities in Rhipicephalus spp. ticks from Yunnan, China	2015	2011-2013	10.1371/journal.pone.0121609
222	Ixodidae	Rhipicephalus	Rhipicephalus haemaphysaloides	3	3	1, 3	1	Peduovirus	Myoviridae			1	China	Yunnan	99.5842	22.3308	Ion Torrent sequencing platform	Metagenomic profile of the viral communities in Rhipicephalus spp. ticks from Yunnan, China	2015	2011-2013	10.1371/journal.pone.0121609
223	Ixodidae	Rhipicephalus	Rhipicephalus sanguineus	3	3	1, 3	1	Peduovirus	Myoviridae			1	China	Yunnan	99.5842	22.3308	Ion Torrent sequencing platform	Metagenomic profile of the viral communities in Rhipicephalus spp. ticks from Yunnan, China	2015	2011-2013	10.1371/journal.pone.0121609
224	Ixodidae	Rhipicephalus	Rhipicephalus microplus	3	3	1, 3	1	Phikzvirus	Myoviridae			1	China	Yunnan	99.5842	22.3308	Ion Torrent sequencing platform	Metagenomic profile of the viral communities in Rhipicephalus spp. ticks from Yunnan, China	2015	2011-2013	10.1371/journal.pone.0121609
225	Ixodidae	Rhipicephalus	Rhipicephalus haemaphysaloides	3	3	1, 3	1	Phikzvirus	Myoviridae			1	China	Yunnan	99.5842	22.3308	Ion Torrent sequencing platform	Metagenomic profile of the viral communities in Rhipicephalus spp. ticks from Yunnan, China	2015	2011-2013	10.1371/journal.pone.0121609
226	Ixodidae	Rhipicephalus	Rhipicephalus sanguineus	3	3	1, 3	1	Phikzvirus	Myoviridae			1	China	Yunnan	99.5842	22.3308	Ion Torrent sequencing platform	Metagenomic profile of the viral communities in Rhipicephalus spp. ticks from Yunnan, China	2015	2011-2013	10.1371/journal.pone.0121609
227	Ixodidae	Rhipicephalus	Rhipicephalus microplus	3	3	1, 3	1	Punavirus	Myoviridae			1	China	Yunnan	99.5842	22.3308	Ion Torrent sequencing platform	Metagenomic profile of the viral communities in Rhipicephalus spp. ticks from Yunnan, China	2015	2011-2013	10.1371/journal.pone.0121609
228	Ixodidae	Rhipicephalus	Rhipicephalus haemaphysaloides	3	3	1, 3	1	Punavirus	Myoviridae			1	China	Yunnan	99.5842	22.3308	Ion Torrent sequencing platform	Metagenomic profile of the viral communities in Rhipicephalus spp. ticks from Yunnan, China	2015	2011-2013	10.1371/journal.pone.0121609
229	Ixodidae	Rhipicephalus	Rhipicephalus sanguineus	3	3	1, 3	1	Punavirus	Myoviridae			1	China	Yunnan	99.5842	22.3308	Ion Torrent sequencing platform	Metagenomic profile of the viral communities in Rhipicephalus spp. ticks from Yunnan, China	2015	2011-2013	10.1371/journal.pone.0121609
230	Ixodidae	Rhipicephalus	Rhipicephalus microplus	3	3	1, 3	1	Twortvirus	Herelleviridae			1	China	Yunnan	99.5842	22.3308	Ion Torrent sequencing platform	Metagenomic profile of the viral communities in Rhipicephalus spp. ticks from Yunnan, China	2015	2011-2013	10.1371/journal.pone.0121609
231	Ixodidae	Rhipicephalus	Rhipicephalus haemaphysaloides	3	3	1, 3	1	Twortvirus	Herelleviridae			1	China	Yunnan	99.5842	22.3308	Ion Torrent sequencing platform	Metagenomic profile of the viral communities in Rhipicephalus spp. ticks from Yunnan, China	2015	2011-2013	10.1371/journal.pone.0121609
232	Ixodidae	Rhipicephalus	Rhipicephalus sanguineus	3	3	1, 3	1	Twortvirus	Herelleviridae			1	China	Yunnan	99.5842	22.3308	Ion Torrent sequencing platform	Metagenomic profile of the viral communities in Rhipicephalus spp. ticks from Yunnan, China	2015	2011-2013	10.1371/journal.pone.0121609
233	Ixodidae	Rhipicephalus	Rhipicephalus microplus	3	3	1, 3	1	Tequatrovirus	Myoviridae			1	China	Yunnan	99.5842	22.3308	Ion Torrent sequencing platform	Metagenomic profile of the viral communities in Rhipicephalus spp. ticks from Yunnan, China	2015	2011-2013	10.1371/journal.pone.0121609
234	Ixodidae	Rhipicephalus	Rhipicephalus haemaphysaloides	3	3	1, 3	1	Tequatrovirus	Myoviridae			1	China	Yunnan	99.5842	22.3308	Ion Torrent sequencing platform	Metagenomic profile of the viral communities in Rhipicephalus spp. ticks from Yunnan, China	2015	2011-2013	10.1371/journal.pone.0121609
235	Ixodidae	Rhipicephalus	Rhipicephalus sanguineus	3	3	1, 3	1	Tequatrovirus	Myoviridae			1	China	Yunnan	99.5842	22.3308	Ion Torrent sequencing platform	Metagenomic profile of the viral communities in Rhipicephalus spp. ticks from Yunnan, China	2015	2011-2013	10.1371/journal.pone.0121609
236	Ixodidae	Rhipicephalus	Rhipicephalus microplus	3	3	1, 3	1	Lambdavirus	Siphoviridae			1	China	Yunnan	99.5842	22.3308	Ion Torrent sequencing platform	Metagenomic profile of the viral communities in Rhipicephalus spp. ticks from Yunnan, China	2015	2011-2013	10.1371/journal.pone.0121609
237	Ixodidae	Rhipicephalus	Rhipicephalus haemaphysaloides	3	3	1, 3	1	Lambdavirus	Siphoviridae			1	China	Yunnan	99.5842	22.3308	Ion Torrent sequencing platform	Metagenomic profile of the viral communities in Rhipicephalus spp. ticks from Yunnan, China	2015	2011-2013	10.1371/journal.pone.0121609
238	Ixodidae	Rhipicephalus	Rhipicephalus sanguineus	3	3	1, 3	1	Lambdavirus	Siphoviridae			1	China	Yunnan	99.5842	22.3308	Ion Torrent sequencing platform	Metagenomic profile of the viral communities in Rhipicephalus spp. ticks from Yunnan, China	2015	2011-2013	10.1371/journal.pone.0121609
239	Ixodidae	Rhipicephalus	Rhipicephalus microplus	3	3	1, 3	1	Mimivirus	Mimiviridae			1	China	Yunnan	99.5842	22.3308	Ion Torrent sequencing platform	Metagenomic profile of the viral communities in Rhipicephalus spp. ticks from Yunnan, China	2015	2011-2013	10.1371/journal.pone.0121609
240	Ixodidae	Rhipicephalus	Rhipicephalus haemaphysaloides	3	3	1, 3	1	Mimivirus	Mimiviridae			1	China	Yunnan	99.5842	22.3308	Ion Torrent sequencing platform	Metagenomic profile of the viral communities in Rhipicephalus spp. ticks from Yunnan, China	2015	2011-2013	10.1371/journal.pone.0121609
241	Ixodidae	Rhipicephalus	Rhipicephalus sanguineus	3	3	1, 3	1	Mimivirus	Mimiviridae			1	China	Yunnan	99.5842	22.3308	Ion Torrent sequencing platform	Metagenomic profile of the viral communities in Rhipicephalus spp. ticks from Yunnan, China	2015	2011-2013	10.1371/journal.pone.0121609
242	Ixodidae	Rhipicephalus	Rhipicephalus microplus	3	3	1, 3	1	Chlorovirus	Phycodnaviridae			1	China	Yunnan	99.5842	22.3308	Ion Torrent sequencing platform	Metagenomic profile of the viral communities in Rhipicephalus spp. ticks from Yunnan, China	2015	2011-2013	10.1371/journal.pone.0121609
243	Ixodidae	Rhipicephalus	Rhipicephalus haemaphysaloides	3	3	1, 3	1	Chlorovirus	Phycodnaviridae			1	China	Yunnan	99.5842	22.3308	Ion Torrent sequencing platform	Metagenomic profile of the viral communities in Rhipicephalus spp. ticks from Yunnan, China	2015	2011-2013	10.1371/journal.pone.0121609
244	Ixodidae	Rhipicephalus	Rhipicephalus sanguineus	3	3	1, 3	1	Chlorovirus	Phycodnaviridae			1	China	Yunnan	99.5842	22.3308	Ion Torrent sequencing platform	Metagenomic profile of the viral communities in Rhipicephalus spp. ticks from Yunnan, China	2015	2011-2013	10.1371/journal.pone.0121609
245	Ixodidae	Rhipicephalus	Rhipicephalus microplus	3	3	1, 3	1	Phaeovirus	Phycodnaviridae			1	China	Yunnan	99.5842	22.3308	Ion Torrent sequencing platform	Metagenomic profile of the viral communities in Rhipicephalus spp. ticks from Yunnan, China	2015	2011-2013	10.1371/journal.pone.0121609
246	Ixodidae	Rhipicephalus	Rhipicephalus haemaphysaloides	3	3	1, 3	1	Phaeovirus	Phycodnaviridae			1	China	Yunnan	99.5842	22.3308	Ion Torrent sequencing platform	Metagenomic profile of the viral communities in Rhipicephalus spp. ticks from Yunnan, China	2015	2011-2013	10.1371/journal.pone.0121609
247	Ixodidae	Rhipicephalus	Rhipicephalus sanguineus	3	3	1, 3	1	Phaeovirus	Phycodnaviridae			1	China	Yunnan	99.5842	22.3308	Ion Torrent sequencing platform	Metagenomic profile of the viral communities in Rhipicephalus spp. ticks from Yunnan, China	2015	2011-2013	10.1371/journal.pone.0121609
248	Ixodidae	Rhipicephalus	Rhipicephalus microplus	3	3	1, 3	1	Prasinovirus	Phycodnaviridae			1	China	Yunnan	99.5842	22.3308	Ion Torrent sequencing platform	Metagenomic profile of the viral communities in Rhipicephalus spp. ticks from Yunnan, China	2015	2011-2013	10.1371/journal.pone.0121609
249	Ixodidae	Rhipicephalus	Rhipicephalus haemaphysaloides	3	3	1, 3	1	Prasinovirus	Phycodnaviridae			1	China	Yunnan	99.5842	22.3308	Ion Torrent sequencing platform	Metagenomic profile of the viral communities in Rhipicephalus spp. ticks from Yunnan, China	2015	2011-2013	10.1371/journal.pone.0121609
250	Ixodidae	Rhipicephalus	Rhipicephalus sanguineus	3	3	1, 3	1	Prasinovirus	Phycodnaviridae			1	China	Yunnan	99.5842	22.3308	Ion Torrent sequencing platform	Metagenomic profile of the viral communities in Rhipicephalus spp. ticks from Yunnan, China	2015	2011-2013	10.1371/journal.pone.0121609
251	Ixodidae	Rhipicephalus	Rhipicephalus microplus	3	3	1, 3	1	Prymnesiovirus	Phycodnaviridae			1	China	Yunnan	99.5842	22.3308	Ion Torrent sequencing platform	Metagenomic profile of the viral communities in Rhipicephalus spp. ticks from Yunnan, China	2015	2011-2013	10.1371/journal.pone.0121609
252	Ixodidae	Rhipicephalus	Rhipicephalus haemaphysaloides	3	3	1, 3	1	Prymnesiovirus	Phycodnaviridae			1	China	Yunnan	99.5842	22.3308	Ion Torrent sequencing platform	Metagenomic profile of the viral communities in Rhipicephalus spp. ticks from Yunnan, China	2015	2011-2013	10.1371/journal.pone.0121609
253	Ixodidae	Rhipicephalus	Rhipicephalus sanguineus	3	3	1, 3	1	Prymnesiovirus	Phycodnaviridae			1	China	Yunnan	99.5842	22.3308	Ion Torrent sequencing platform	Metagenomic profile of the viral communities in Rhipicephalus spp. ticks from Yunnan, China	2015	2011-2013	10.1371/journal.pone.0121609
254	Ixodidae	Rhipicephalus	Rhipicephalus microplus	3	3	1, 3	1	Bracovirus	Polydnaviridae	Bracovirus		2	China	Yunnan	99.5842	22.3308	Ion Torrent sequencing platform	Metagenomic profile of the viral communities in Rhipicephalus spp. ticks from Yunnan, China	2015	2011-2013	10.1371/journal.pone.0121609
255	Ixodidae	Rhipicephalus	Rhipicephalus haemaphysaloides	3	3	1, 3	1	Bracovirus	Polydnaviridae	Bracovirus		2	China	Yunnan	99.5842	22.3308	Ion Torrent sequencing platform	Metagenomic profile of the viral communities in Rhipicephalus spp. ticks from Yunnan, China	2015	2011-2013	10.1371/journal.pone.0121609
256	Ixodidae	Rhipicephalus	Rhipicephalus sanguineus	3	3	1, 3	1	Bracovirus	Polydnaviridae	Bracovirus		2	China	Yunnan	99.5842	22.3308	Ion Torrent sequencing platform	Metagenomic profile of the viral communities in Rhipicephalus spp. ticks from Yunnan, China	2015	2011-2013	10.1371/journal.pone.0121609
257	Ixodidae	Rhipicephalus	Rhipicephalus microplus	3	3	1, 3	1	Avipoxvirus	Poxviridae	Avipoxvirus		2	China	Yunnan	99.5842	22.3308	Ion Torrent sequencing platform	Metagenomic profile of the viral communities in Rhipicephalus spp. ticks from Yunnan, China	2015	2011-2013	10.1371/journal.pone.0121609
258	Ixodidae	Rhipicephalus	Rhipicephalus haemaphysaloides	3	3	1, 3	1	Avipoxvirus	Poxviridae	Avipoxvirus		2	China	Yunnan	99.5842	22.3308	Ion Torrent sequencing platform	Metagenomic profile of the viral communities in Rhipicephalus spp. ticks from Yunnan, China	2015	2011-2013	10.1371/journal.pone.0121609
259	Ixodidae	Rhipicephalus	Rhipicephalus sanguineus	3	3	1, 3	1	Avipoxvirus	Poxviridae	Avipoxvirus		2	China	Yunnan	99.5842	22.3308	Ion Torrent sequencing platform	Metagenomic profile of the viral communities in Rhipicephalus spp. ticks from Yunnan, China	2015	2011-2013	10.1371/journal.pone.0121609
260	Ixodidae	Rhipicephalus	Rhipicephalus microplus	3	3	1, 3	1	Badnavirus	Caulimoviridae	Badnavirus		2	China	Yunnan	99.5842	22.3308	Ion Torrent sequencing platform	Metagenomic profile of the viral communities in Rhipicephalus spp. ticks from Yunnan, China	2015	2011-2013	10.1371/journal.pone.0121609
261	Ixodidae	Rhipicephalus	Rhipicephalus haemaphysaloides	3	3	1, 3	1	Badnavirus	Caulimoviridae	Badnavirus		2	China	Yunnan	99.5842	22.3308	Ion Torrent sequencing platform	Metagenomic profile of the viral communities in Rhipicephalus spp. ticks from Yunnan, China	2015	2011-2013	10.1371/journal.pone.0121609
262	Ixodidae	Rhipicephalus	Rhipicephalus sanguineus	3	3	1, 3	1	Badnavirus	Caulimoviridae	Badnavirus		2	China	Yunnan	99.5842	22.3308	Ion Torrent sequencing platform	Metagenomic profile of the viral communities in Rhipicephalus spp. ticks from Yunnan, China	2015	2011-2013	10.1371/journal.pone.0121609
263	Ixodidae	Rhipicephalus	Rhipicephalus microplus	3	3	1, 3	1	Caulimovirus	Caulimoviridae	Caulimovirus		2	China	Yunnan	99.5842	22.3308	Ion Torrent sequencing platform	Metagenomic profile of the viral communities in Rhipicephalus spp. ticks from Yunnan, China	2015	2011-2013	10.1371/journal.pone.0121609
264	Ixodidae	Rhipicephalus	Rhipicephalus haemaphysaloides	3	3	1, 3	1	Caulimovirus	Caulimoviridae	Caulimovirus		2	China	Yunnan	99.5842	22.3308	Ion Torrent sequencing platform	Metagenomic profile of the viral communities in Rhipicephalus spp. ticks from Yunnan, China	2015	2011-2013	10.1371/journal.pone.0121609
265	Ixodidae	Rhipicephalus	Rhipicephalus sanguineus	3	3	1, 3	1	Caulimovirus	Caulimoviridae	Caulimovirus		2	China	Yunnan	99.5842	22.3308	Ion Torrent sequencing platform	Metagenomic profile of the viral communities in Rhipicephalus spp. ticks from Yunnan, China	2015	2011-2013	10.1371/journal.pone.0121609
266	Ixodidae	Rhipicephalus	Rhipicephalus microplus	3	3	1, 3	1	Soymovirus	Caulimoviridae	Soymovirus		2	China	Yunnan	99.5842	22.3308	Ion Torrent sequencing platform	Metagenomic profile of the viral communities in Rhipicephalus spp. ticks from Yunnan, China	2015	2011-2013	10.1371/journal.pone.0121609
267	Ixodidae	Rhipicephalus	Rhipicephalus haemaphysaloides	3	3	1, 3	1	Soymovirus	Caulimoviridae	Soymovirus		2	China	Yunnan	99.5842	22.3308	Ion Torrent sequencing platform	Metagenomic profile of the viral communities in Rhipicephalus spp. ticks from Yunnan, China	2015	2011-2013	10.1371/journal.pone.0121609
268	Ixodidae	Rhipicephalus	Rhipicephalus sanguineus	3	3	1, 3	1	Soymovirus	Caulimoviridae	Soymovirus		2	China	Yunnan	99.5842	22.3308	Ion Torrent sequencing platform	Metagenomic profile of the viral communities in Rhipicephalus spp. ticks from Yunnan, China	2015	2011-2013	10.1371/journal.pone.0121609
269	Ixodidae	Rhipicephalus	Rhipicephalus microplus	3	3	1, 3	1	Gammaretrovirus	Retroviridae	Gammaretrovirus		2	China	Yunnan	99.5842	22.3308	Ion Torrent sequencing platform	Metagenomic profile of the viral communities in Rhipicephalus spp. ticks from Yunnan, China	2015	2011-2013	10.1371/journal.pone.0121609
270	Ixodidae	Rhipicephalus	Rhipicephalus haemaphysaloides	3	3	1, 3	1	Gammaretrovirus	Retroviridae	Gammaretrovirus		2	China	Yunnan	99.5842	22.3308	Ion Torrent sequencing platform	Metagenomic profile of the viral communities in Rhipicephalus spp. ticks from Yunnan, China	2015	2011-2013	10.1371/journal.pone.0121609
271	Ixodidae	Rhipicephalus	Rhipicephalus sanguineus	3	3	1, 3	1	Gammaretrovirus	Retroviridae	Gammaretrovirus		2	China	Yunnan	99.5842	22.3308	Ion Torrent sequencing platform	Metagenomic profile of the viral communities in Rhipicephalus spp. ticks from Yunnan, China	2015	2011-2013	10.1371/journal.pone.0121609
272	Ixodidae	Rhipicephalus	Rhipicephalus microplus	3	3	1, 3	1	Spumavirus	Retroviridae	Spumavirus		2	China	Yunnan	99.5842	22.3308	Ion Torrent sequencing platform	Metagenomic profile of the viral communities in Rhipicephalus spp. ticks from Yunnan, China	2015	2011-2013	10.1371/journal.pone.0121609
273	Ixodidae	Rhipicephalus	Rhipicephalus haemaphysaloides	3	3	1, 3	1	Spumavirus	Retroviridae	Spumavirus		2	China	Yunnan	99.5842	22.3308	Ion Torrent sequencing platform	Metagenomic profile of the viral communities in Rhipicephalus spp. ticks from Yunnan, China	2015	2011-2013	10.1371/journal.pone.0121609
274	Ixodidae	Rhipicephalus	Rhipicephalus sanguineus	3	3	1, 3	1	Spumavirus	Retroviridae	Spumavirus		2	China	Yunnan	99.5842	22.3308	Ion Torrent sequencing platform	Metagenomic profile of the viral communities in Rhipicephalus spp. ticks from Yunnan, China	2015	2011-2013	10.1371/journal.pone.0121609
275	Ixodidae	Rhipicephalus	Rhipicephalus microplus	3	3	1, 3	1	Orthonairovirus	Nairoviridae	Orthonairovirus		2	China	Yunnan	99.5842	22.3308	Ion Torrent sequencing platform	Metagenomic profile of the viral communities in Rhipicephalus spp. ticks from Yunnan, China	2015	2011-2013	10.1371/journal.pone.0121609
276	Ixodidae	Rhipicephalus	Rhipicephalus haemaphysaloides	3	3	1, 3	1	Orthonairovirus	Nairoviridae	Orthonairovirus		2	China	Yunnan	99.5842	22.3308	Ion Torrent sequencing platform	Metagenomic profile of the viral communities in Rhipicephalus spp. ticks from Yunnan, China	2015	2011-2013	10.1371/journal.pone.0121609
277	Ixodidae	Rhipicephalus	Rhipicephalus sanguineus	3	3	1, 3	1	Orthonairovirus	Nairoviridae	Orthonairovirus		2	China	Yunnan	99.5842	22.3308	Ion Torrent sequencing platform	Metagenomic profile of the viral communities in Rhipicephalus spp. ticks from Yunnan, China	2015	2011-2013	10.1371/journal.pone.0121609
278	Ixodidae	Rhipicephalus	Rhipicephalus microplus	3	3	1, 3	1	Phlebovirus	Phenuiviridae	Phlebovirus		2	China	Yunnan	99.5842	22.3308	Ion Torrent sequencing platform	Metagenomic profile of the viral communities in Rhipicephalus spp. ticks from Yunnan, China	2015	2011-2013	10.1371/journal.pone.0121609
279	Ixodidae	Rhipicephalus	Rhipicephalus haemaphysaloides	3	3	1, 3	1	Phlebovirus	Phenuiviridae	Phlebovirus		2	China	Yunnan	99.5842	22.3308	Ion Torrent sequencing platform	Metagenomic profile of the viral communities in Rhipicephalus spp. ticks from Yunnan, China	2015	2011-2013	10.1371/journal.pone.0121609
280	Ixodidae	Rhipicephalus	Rhipicephalus sanguineus	3	3	1, 3	1	Phlebovirus	Phenuiviridae	Phlebovirus		2	China	Yunnan	99.5842	22.3308	Ion Torrent sequencing platform	Metagenomic profile of the viral communities in Rhipicephalus spp. ticks from Yunnan, China	2015	2011-2013	10.1371/journal.pone.0121609
281	Ixodidae	Rhipicephalus	Rhipicephalus microplus	3	3	1, 3	1	Ephemerovirus	Rhabdoviridae	Ephemerovirus		2	China	Yunnan	99.5842	22.3308	Ion Torrent sequencing platform	Metagenomic profile of the viral communities in Rhipicephalus spp. ticks from Yunnan, China	2015	2011-2013	10.1371/journal.pone.0121609
282	Ixodidae	Rhipicephalus	Rhipicephalus haemaphysaloides	3	3	1, 3	1	Ephemerovirus	Rhabdoviridae	Ephemerovirus		2	China	Yunnan	99.5842	22.3308	Ion Torrent sequencing platform	Metagenomic profile of the viral communities in Rhipicephalus spp. ticks from Yunnan, China	2015	2011-2013	10.1371/journal.pone.0121609
283	Ixodidae	Rhipicephalus	Rhipicephalus sanguineus	3	3	1, 3	1	Ephemerovirus	Rhabdoviridae	Ephemerovirus		2	China	Yunnan	99.5842	22.3308	Ion Torrent sequencing platform	Metagenomic profile of the viral communities in Rhipicephalus spp. ticks from Yunnan, China	2015	2011-2013	10.1371/journal.pone.0121609
284	Ixodidae	Rhipicephalus	Rhipicephalus microplus	3	3	1, 3	1	Lyssavirus	Rhabdoviridae	Lyssavirus		2	China	Yunnan	99.5842	22.3308	Ion Torrent sequencing platform	Metagenomic profile of the viral communities in Rhipicephalus spp. ticks from Yunnan, China	2015	2011-2013	10.1371/journal.pone.0121609
285	Ixodidae	Rhipicephalus	Rhipicephalus haemaphysaloides	3	3	1, 3	1	Lyssavirus	Rhabdoviridae	Lyssavirus		2	China	Yunnan	99.5842	22.3308	Ion Torrent sequencing platform	Metagenomic profile of the viral communities in Rhipicephalus spp. ticks from Yunnan, China	2015	2011-2013	10.1371/journal.pone.0121609
286	Ixodidae	Rhipicephalus	Rhipicephalus sanguineus	3	3	1, 3	1	Lyssavirus	Rhabdoviridae	Lyssavirus		2	China	Yunnan	99.5842	22.3308	Ion Torrent sequencing platform	Metagenomic profile of the viral communities in Rhipicephalus spp. ticks from Yunnan, China	2015	2011-2013	10.1371/journal.pone.0121609
287	Ixodidae	Rhipicephalus	Rhipicephalus microplus	3	3	1, 3	1	Perhabdovirus	Rhabdoviridae	Perhabdovirus		2	China	Yunnan	99.5842	22.3308	Ion Torrent sequencing platform	Metagenomic profile of the viral communities in Rhipicephalus spp. ticks from Yunnan, China	2015	2011-2013	10.1371/journal.pone.0121609
288	Ixodidae	Rhipicephalus	Rhipicephalus haemaphysaloides	3	3	1, 3	1	Perhabdovirus	Rhabdoviridae	Perhabdovirus		2	China	Yunnan	99.5842	22.3308	Ion Torrent sequencing platform	Metagenomic profile of the viral communities in Rhipicephalus spp. ticks from Yunnan, China	2015	2011-2013	10.1371/journal.pone.0121609
289	Ixodidae	Rhipicephalus	Rhipicephalus sanguineus	3	3	1, 3	1	Perhabdovirus	Rhabdoviridae	Perhabdovirus		2	China	Yunnan	99.5842	22.3308	Ion Torrent sequencing platform	Metagenomic profile of the viral communities in Rhipicephalus spp. ticks from Yunnan, China	2015	2011-2013	10.1371/journal.pone.0121609
290	Ixodidae	Rhipicephalus	Rhipicephalus microplus	3	3	1, 3	1	Sigmavirus	Rhabdoviridae	Sigmavirus		2	China	Yunnan	99.5842	22.3308	Ion Torrent sequencing platform	Metagenomic profile of the viral communities in Rhipicephalus spp. ticks from Yunnan, China	2015	2011-2013	10.1371/journal.pone.0121609
291	Ixodidae	Rhipicephalus	Rhipicephalus haemaphysaloides	3	3	1, 3	1	Sigmavirus	Rhabdoviridae	Sigmavirus		2	China	Yunnan	99.5842	22.3308	Ion Torrent sequencing platform	Metagenomic profile of the viral communities in Rhipicephalus spp. ticks from Yunnan, China	2015	2011-2013	10.1371/journal.pone.0121609
292	Ixodidae	Rhipicephalus	Rhipicephalus sanguineus	3	3	1, 3	1	Sigmavirus	Rhabdoviridae	Sigmavirus		2	China	Yunnan	99.5842	22.3308	Ion Torrent sequencing platform	Metagenomic profile of the viral communities in Rhipicephalus spp. ticks from Yunnan, China	2015	2011-2013	10.1371/journal.pone.0121609
293	Ixodidae	Rhipicephalus	Rhipicephalus microplus	3	3	1, 3	1	Siniperca chuatsi rhabdovirus	Rhabdoviridae		Siniperca chuatsi rhabdovirus	3	China	Yunnan	99.5842	22.3308	Ion Torrent sequencing platform	Metagenomic profile of the viral communities in Rhipicephalus spp. ticks from Yunnan, China	2015	2011-2013	10.1371/journal.pone.0121609
294	Ixodidae	Rhipicephalus	Rhipicephalus haemaphysaloides	3	3	1, 3	1	Siniperca chuatsi rhabdovirus	Rhabdoviridae		Siniperca chuatsi rhabdovirus	3	China	Yunnan	99.5842	22.3308	Ion Torrent sequencing platform	Metagenomic profile of the viral communities in Rhipicephalus spp. ticks from Yunnan, China	2015	2011-2013	10.1371/journal.pone.0121609
295	Ixodidae	Rhipicephalus	Rhipicephalus sanguineus	3	3	1, 3	1	Siniperca chuatsi rhabdovirus	Rhabdoviridae		Siniperca chuatsi rhabdovirus	3	China	Yunnan	99.5842	22.3308	Ion Torrent sequencing platform	Metagenomic profile of the viral communities in Rhipicephalus spp. ticks from Yunnan, China	2015	2011-2013	10.1371/journal.pone.0121609
296	Ixodidae	Rhipicephalus	Rhipicephalus microplus	3	3	1, 3	1	Vesiculovirus	Rhabdoviridae	Vesiculovirus		2	China	Yunnan	99.5842	22.3308	Ion Torrent sequencing platform	Metagenomic profile of the viral communities in Rhipicephalus spp. ticks from Yunnan, China	2015	2011-2013	10.1371/journal.pone.0121609
297	Ixodidae	Rhipicephalus	Rhipicephalus haemaphysaloides	3	3	1, 3	1	Vesiculovirus	Rhabdoviridae	Vesiculovirus		2	China	Yunnan	99.5842	22.3308	Ion Torrent sequencing platform	Metagenomic profile of the viral communities in Rhipicephalus spp. ticks from Yunnan, China	2015	2011-2013	10.1371/journal.pone.0121609
298	Ixodidae	Rhipicephalus	Rhipicephalus sanguineus	3	3	1, 3	1	Vesiculovirus	Rhabdoviridae	Vesiculovirus		2	China	Yunnan	99.5842	22.3308	Ion Torrent sequencing platform	Metagenomic profile of the viral communities in Rhipicephalus spp. ticks from Yunnan, China	2015	2011-2013	10.1371/journal.pone.0121609
299	Ixodidae	Rhipicephalus	Rhipicephalus microplus	3	3	1, 3	1	Enterovirus	Picornaviridae	Enterovirus		2	China	Yunnan	99.5842	22.3308	Ion Torrent sequencing platform	Metagenomic profile of the viral communities in Rhipicephalus spp. ticks from Yunnan, China	2015	2011-2013	10.1371/journal.pone.0121609
300	Ixodidae	Rhipicephalus	Rhipicephalus haemaphysaloides	3	3	1, 3	1	Enterovirus	Picornaviridae	Enterovirus		2	China	Yunnan	99.5842	22.3308	Ion Torrent sequencing platform	Metagenomic profile of the viral communities in Rhipicephalus spp. ticks from Yunnan, China	2015	2011-2013	10.1371/journal.pone.0121609
301	Ixodidae	Rhipicephalus	Rhipicephalus sanguineus	3	3	1, 3	1	Enterovirus	Picornaviridae	Enterovirus		2	China	Yunnan	99.5842	22.3308	Ion Torrent sequencing platform	Metagenomic profile of the viral communities in Rhipicephalus spp. ticks from Yunnan, China	2015	2011-2013	10.1371/journal.pone.0121609
302	Ixodidae	Rhipicephalus	Rhipicephalus microplus	3	3	1, 3	1	Nanoviridae	Nanoviridae			1	China	Yunnan	99.5842	22.3308	Ion Torrent sequencing platform	Metagenomic profile of the viral communities in Rhipicephalus spp. ticks from Yunnan, China	2015	2011-2013	10.1371/journal.pone.0121609
303	Ixodidae	Rhipicephalus	Rhipicephalus haemaphysaloides	3	3	1, 3	1	Nanoviridae	Nanoviridae			1	China	Yunnan	99.5842	22.3308	Ion Torrent sequencing platform	Metagenomic profile of the viral communities in Rhipicephalus spp. ticks from Yunnan, China	2015	2011-2013	10.1371/journal.pone.0121609
304	Ixodidae	Rhipicephalus	Rhipicephalus sanguineus	3	3	1, 3	1	Nanoviridae	Nanoviridae			1	China	Yunnan	99.5842	22.3308	Ion Torrent sequencing platform	Metagenomic profile of the viral communities in Rhipicephalus spp. ticks from Yunnan, China	2015	2011-2013	10.1371/journal.pone.0121609
305	Ixodidae	Rhipicephalus	Rhipicephalus microplus	3	3	1, 3	1	Sobemovirus	Solemoviridae	Sobemovirus		2	China	Yunnan	99.5842	22.3308	Ion Torrent sequencing platform	Metagenomic profile of the viral communities in Rhipicephalus spp. ticks from Yunnan, China	2015	2011-2013	10.1371/journal.pone.0121609
306	Ixodidae	Rhipicephalus	Rhipicephalus haemaphysaloides	3	3	1, 3	1	Sobemovirus	Solemoviridae	Sobemovirus		2	China	Yunnan	99.5842	22.3308	Ion Torrent sequencing platform	Metagenomic profile of the viral communities in Rhipicephalus spp. ticks from Yunnan, China	2015	2011-2013	10.1371/journal.pone.0121609
307	Ixodidae	Rhipicephalus	Rhipicephalus sanguineus	3	3	1, 3	1	Sobemovirus	Solemoviridae	Sobemovirus		2	China	Yunnan	99.5842	22.3308	Ion Torrent sequencing platform	Metagenomic profile of the viral communities in Rhipicephalus spp. ticks from Yunnan, China	2015	2011-2013	10.1371/journal.pone.0121609
308	Ixodidae	Rhipicephalus	Rhipicephalus microplus	3	3	1, 3	1	Herpesvirales				4	China	Yunnan	99.5842	22.3308	Ion Torrent sequencing platform	Metagenomic profile of the viral communities in Rhipicephalus spp. ticks from Yunnan, China	2015	2011-2013	10.1371/journal.pone.0121609
309	Ixodidae	Rhipicephalus	Rhipicephalus haemaphysaloides	3	3	1, 3	1	Herpesvirales				4	China	Yunnan	99.5842	22.3308	Ion Torrent sequencing platform	Metagenomic profile of the viral communities in Rhipicephalus spp. ticks from Yunnan, China	2015	2011-2013	10.1371/journal.pone.0121609
310	Ixodidae	Rhipicephalus	Rhipicephalus sanguineus	3	3	1, 3	1	Herpesvirales				4	China	Yunnan	99.5842	22.3308	Ion Torrent sequencing platform	Metagenomic profile of the viral communities in Rhipicephalus spp. ticks from Yunnan, China	2015	2011-2013	10.1371/journal.pone.0121609
311	Ixodidae	Rhipicephalus	Rhipicephalus microplus	3	3	1, 3	1	Bcepmuvirus	Myoviridae	Bcepmuvirus		2	China	Yunnan	99.3793	22.2339	Ion Torrent sequencing platform	Metagenomic profile of the viral communities in Rhipicephalus spp. ticks from Yunnan, China	2015	2011-2013	10.1371/journal.pone.0121609
312	Ixodidae	Rhipicephalus	Rhipicephalus haemaphysaloides	3	3	1, 3	1	Bcepmuvirus	Myoviridae	Bcepmuvirus		2	China	Yunnan	99.3793	22.2339	Ion Torrent sequencing platform	Metagenomic profile of the viral communities in Rhipicephalus spp. ticks from Yunnan, China	2015	2011-2013	10.1371/journal.pone.0121609
313	Ixodidae	Rhipicephalus	Rhipicephalus sanguineus	3	3	1, 3	1	Bcepmuvirus	Myoviridae	Bcepmuvirus		2	China	Yunnan	99.3793	22.2339	Ion Torrent sequencing platform	Metagenomic profile of the viral communities in Rhipicephalus spp. ticks from Yunnan, China	2015	2011-2013	10.1371/journal.pone.0121609
314	Ixodidae	Rhipicephalus	Rhipicephalus microplus	3	3	1, 3	1	Felixounavirus	Myoviridae	Felixounavirus		2	China	Yunnan	99.3793	22.2339	Ion Torrent sequencing platform	Metagenomic profile of the viral communities in Rhipicephalus spp. ticks from Yunnan, China	2015	2011-2013	10.1371/journal.pone.0121609
315	Ixodidae	Rhipicephalus	Rhipicephalus haemaphysaloides	3	3	1, 3	1	Felixounavirus	Myoviridae	Felixounavirus		2	China	Yunnan	99.3793	22.2339	Ion Torrent sequencing platform	Metagenomic profile of the viral communities in Rhipicephalus spp. ticks from Yunnan, China	2015	2011-2013	10.1371/journal.pone.0121609
316	Ixodidae	Rhipicephalus	Rhipicephalus sanguineus	3	3	1, 3	1	Felixounavirus	Myoviridae	Felixounavirus		2	China	Yunnan	99.3793	22.2339	Ion Torrent sequencing platform	Metagenomic profile of the viral communities in Rhipicephalus spp. ticks from Yunnan, China	2015	2011-2013	10.1371/journal.pone.0121609
317	Ixodidae	Rhipicephalus	Rhipicephalus microplus	3	3	1, 3	1	Okubovirus	Herelleviridae	Okubovirus		2	China	Yunnan	99.3793	22.2339	Ion Torrent sequencing platform	Metagenomic profile of the viral communities in Rhipicephalus spp. ticks from Yunnan, China	2015	2011-2013	10.1371/journal.pone.0121609
318	Ixodidae	Rhipicephalus	Rhipicephalus haemaphysaloides	3	3	1, 3	1	Okubovirus	Herelleviridae	Okubovirus		2	China	Yunnan	99.3793	22.2339	Ion Torrent sequencing platform	Metagenomic profile of the viral communities in Rhipicephalus spp. ticks from Yunnan, China	2015	2011-2013	10.1371/journal.pone.0121609
319	Ixodidae	Rhipicephalus	Rhipicephalus sanguineus	3	3	1, 3	1	Okubovirus	Herelleviridae	Okubovirus		2	China	Yunnan	99.3793	22.2339	Ion Torrent sequencing platform	Metagenomic profile of the viral communities in Rhipicephalus spp. ticks from Yunnan, China	2015	2011-2013	10.1371/journal.pone.0121609
320	Ixodidae	Rhipicephalus	Rhipicephalus microplus	3	3	1, 3	1	Twortvirus	Herelleviridae	Twortvirus		2	China	Yunnan	99.3793	22.2339	Ion Torrent sequencing platform	Metagenomic profile of the viral communities in Rhipicephalus spp. ticks from Yunnan, China	2015	2011-2013	10.1371/journal.pone.0121609
321	Ixodidae	Rhipicephalus	Rhipicephalus haemaphysaloides	3	3	1, 3	1	Twortvirus	Herelleviridae	Twortvirus		2	China	Yunnan	99.3793	22.2339	Ion Torrent sequencing platform	Metagenomic profile of the viral communities in Rhipicephalus spp. ticks from Yunnan, China	2015	2011-2013	10.1371/journal.pone.0121609
322	Ixodidae	Rhipicephalus	Rhipicephalus sanguineus	3	3	1, 3	1	Twortvirus	Herelleviridae	Twortvirus		2	China	Yunnan	99.3793	22.2339	Ion Torrent sequencing platform	Metagenomic profile of the viral communities in Rhipicephalus spp. ticks from Yunnan, China	2015	2011-2013	10.1371/journal.pone.0121609
323	Ixodidae	Rhipicephalus	Rhipicephalus microplus	3	3	1, 3	1	Tequatrovirus	Myoviridae	Tequatrovirus		2	China	Yunnan	99.3793	22.2339	Ion Torrent sequencing platform	Metagenomic profile of the viral communities in Rhipicephalus spp. ticks from Yunnan, China	2015	2011-2013	10.1371/journal.pone.0121609
324	Ixodidae	Rhipicephalus	Rhipicephalus haemaphysaloides	3	3	1, 3	1	Tequatrovirus	Myoviridae	Tequatrovirus		2	China	Yunnan	99.3793	22.2339	Ion Torrent sequencing platform	Metagenomic profile of the viral communities in Rhipicephalus spp. ticks from Yunnan, China	2015	2011-2013	10.1371/journal.pone.0121609
325	Ixodidae	Rhipicephalus	Rhipicephalus sanguineus	3	3	1, 3	1	Tequatrovirus	Myoviridae	Tequatrovirus		2	China	Yunnan	99.3793	22.2339	Ion Torrent sequencing platform	Metagenomic profile of the viral communities in Rhipicephalus spp. ticks from Yunnan, China	2015	2011-2013	10.1371/journal.pone.0121609
326	Ixodidae	Rhipicephalus	Rhipicephalus microplus	3	3	1, 3	1	Viunavirus	Myoviridae	Viunavirus		2	China	Yunnan	99.3793	22.2339	Ion Torrent sequencing platform	Metagenomic profile of the viral communities in Rhipicephalus spp. ticks from Yunnan, China	2015	2011-2013	10.1371/journal.pone.0121609
327	Ixodidae	Rhipicephalus	Rhipicephalus haemaphysaloides	3	3	1, 3	1	Viunavirus	Myoviridae	Viunavirus		2	China	Yunnan	99.3793	22.2339	Ion Torrent sequencing platform	Metagenomic profile of the viral communities in Rhipicephalus spp. ticks from Yunnan, China	2015	2011-2013	10.1371/journal.pone.0121609
328	Ixodidae	Rhipicephalus	Rhipicephalus sanguineus	3	3	1, 3	1	Viunavirus	Myoviridae	Viunavirus		2	China	Yunnan	99.3793	22.2339	Ion Torrent sequencing platform	Metagenomic profile of the viral communities in Rhipicephalus spp. ticks from Yunnan, China	2015	2011-2013	10.1371/journal.pone.0121609
329	Ixodidae	Rhipicephalus	Rhipicephalus microplus	3	3	1, 3	1	Enquatrovirus	Schitoviridae	Enquatrovirus		2	China	Yunnan	99.3793	22.2339	Ion Torrent sequencing platform	Metagenomic profile of the viral communities in Rhipicephalus spp. ticks from Yunnan, China	2015	2011-2013	10.1371/journal.pone.0121609
330	Ixodidae	Rhipicephalus	Rhipicephalus haemaphysaloides	3	3	1, 3	1	Enquatrovirus	Schitoviridae	Enquatrovirus		2	China	Yunnan	99.3793	22.2339	Ion Torrent sequencing platform	Metagenomic profile of the viral communities in Rhipicephalus spp. ticks from Yunnan, China	2015	2011-2013	10.1371/journal.pone.0121609
331	Ixodidae	Rhipicephalus	Rhipicephalus sanguineus	3	3	1, 3	1	Enquatrovirus	Schitoviridae	Enquatrovirus		2	China	Yunnan	99.3793	22.2339	Ion Torrent sequencing platform	Metagenomic profile of the viral communities in Rhipicephalus spp. ticks from Yunnan, China	2015	2011-2013	10.1371/journal.pone.0121609
332	Ixodidae	Rhipicephalus	Rhipicephalus microplus	3	3	1, 3	1	Lambdavirus	Siphoviridae	Lambdavirus		2	China	Yunnan	99.3793	22.2339	Ion Torrent sequencing platform	Metagenomic profile of the viral communities in Rhipicephalus spp. ticks from Yunnan, China	2015	2011-2013	10.1371/journal.pone.0121609
333	Ixodidae	Rhipicephalus	Rhipicephalus haemaphysaloides	3	3	1, 3	1	Lambdavirus	Siphoviridae	Lambdavirus		2	China	Yunnan	99.3793	22.2339	Ion Torrent sequencing platform	Metagenomic profile of the viral communities in Rhipicephalus spp. ticks from Yunnan, China	2015	2011-2013	10.1371/journal.pone.0121609
334	Ixodidae	Rhipicephalus	Rhipicephalus sanguineus	3	3	1, 3	1	Lambdavirus	Siphoviridae	Lambdavirus		2	China	Yunnan	99.3793	22.2339	Ion Torrent sequencing platform	Metagenomic profile of the viral communities in Rhipicephalus spp. ticks from Yunnan, China	2015	2011-2013	10.1371/journal.pone.0121609
335	Ixodidae	Rhipicephalus	Rhipicephalus microplus	3	3	1, 3	1	Tequintavirus	Demerecviridae	Tequintavirus		2	China	Yunnan	99.3793	22.2339	Ion Torrent sequencing platform	Metagenomic profile of the viral communities in Rhipicephalus spp. ticks from Yunnan, China	2015	2011-2013	10.1371/journal.pone.0121609
336	Ixodidae	Rhipicephalus	Rhipicephalus haemaphysaloides	3	3	1, 3	1	Tequintavirus	Demerecviridae	Tequintavirus		2	China	Yunnan	99.3793	22.2339	Ion Torrent sequencing platform	Metagenomic profile of the viral communities in Rhipicephalus spp. ticks from Yunnan, China	2015	2011-2013	10.1371/journal.pone.0121609
337	Ixodidae	Rhipicephalus	Rhipicephalus sanguineus	3	3	1, 3	1	Tequintavirus	Demerecviridae	Tequintavirus		2	China	Yunnan	99.3793	22.2339	Ion Torrent sequencing platform	Metagenomic profile of the viral communities in Rhipicephalus spp. ticks from Yunnan, China	2015	2011-2013	10.1371/journal.pone.0121609
338	Ixodidae	Rhipicephalus	Rhipicephalus microplus	3	3	1, 3	1	Yuavirus	Siphoviridae	Yuavirus		2	China	Yunnan	99.3793	22.2339	Ion Torrent sequencing platform	Metagenomic profile of the viral communities in Rhipicephalus spp. ticks from Yunnan, China	2015	2011-2013	10.1371/journal.pone.0121609
339	Ixodidae	Rhipicephalus	Rhipicephalus haemaphysaloides	3	3	1, 3	1	Yuavirus	Siphoviridae	Yuavirus		2	China	Yunnan	99.3793	22.2339	Ion Torrent sequencing platform	Metagenomic profile of the viral communities in Rhipicephalus spp. ticks from Yunnan, China	2015	2011-2013	10.1371/journal.pone.0121609
340	Ixodidae	Rhipicephalus	Rhipicephalus sanguineus	3	3	1, 3	1	Yuavirus	Siphoviridae	Yuavirus		2	China	Yunnan	99.3793	22.2339	Ion Torrent sequencing platform	Metagenomic profile of the viral communities in Rhipicephalus spp. ticks from Yunnan, China	2015	2011-2013	10.1371/journal.pone.0121609
341	Ixodidae	Rhipicephalus	Rhipicephalus microplus	3	3	1, 3	1	Lymphocystivirus	Iridoviridae	Lymphocystivirus		2	China	Yunnan	99.3793	22.2339	Ion Torrent sequencing platform	Metagenomic profile of the viral communities in Rhipicephalus spp. ticks from Yunnan, China	2015	2011-2013	10.1371/journal.pone.0121609
342	Ixodidae	Rhipicephalus	Rhipicephalus haemaphysaloides	3	3	1, 3	1	Lymphocystivirus	Iridoviridae	Lymphocystivirus		2	China	Yunnan	99.3793	22.2339	Ion Torrent sequencing platform	Metagenomic profile of the viral communities in Rhipicephalus spp. ticks from Yunnan, China	2015	2011-2013	10.1371/journal.pone.0121609
343	Ixodidae	Rhipicephalus	Rhipicephalus sanguineus	3	3	1, 3	1	Lymphocystivirus	Iridoviridae	Lymphocystivirus		2	China	Yunnan	99.3793	22.2339	Ion Torrent sequencing platform	Metagenomic profile of the viral communities in Rhipicephalus spp. ticks from Yunnan, China	2015	2011-2013	10.1371/journal.pone.0121609
344	Ixodidae	Rhipicephalus	Rhipicephalus microplus	3	3	1, 3	1	Chlorovirus	Phycodnaviridae	Chlorovirus		2	China	Yunnan	99.3793	22.2339	Ion Torrent sequencing platform	Metagenomic profile of the viral communities in Rhipicephalus spp. ticks from Yunnan, China	2015	2011-2013	10.1371/journal.pone.0121609
345	Ixodidae	Rhipicephalus	Rhipicephalus haemaphysaloides	3	3	1, 3	1	Chlorovirus	Phycodnaviridae	Chlorovirus		2	China	Yunnan	99.3793	22.2339	Ion Torrent sequencing platform	Metagenomic profile of the viral communities in Rhipicephalus spp. ticks from Yunnan, China	2015	2011-2013	10.1371/journal.pone.0121609
346	Ixodidae	Rhipicephalus	Rhipicephalus sanguineus	3	3	1, 3	1	Chlorovirus	Phycodnaviridae	Chlorovirus		2	China	Yunnan	99.3793	22.2339	Ion Torrent sequencing platform	Metagenomic profile of the viral communities in Rhipicephalus spp. ticks from Yunnan, China	2015	2011-2013	10.1371/journal.pone.0121609
347	Ixodidae	Rhipicephalus	Rhipicephalus microplus	3	3	1, 3	1	Prasinovirus	Phycodnaviridae	Prasinovirus		2	China	Yunnan	99.3793	22.2339	Ion Torrent sequencing platform	Metagenomic profile of the viral communities in Rhipicephalus spp. ticks from Yunnan, China	2015	2011-2013	10.1371/journal.pone.0121609
348	Ixodidae	Rhipicephalus	Rhipicephalus haemaphysaloides	3	3	1, 3	1	Prasinovirus	Phycodnaviridae	Prasinovirus		2	China	Yunnan	99.3793	22.2339	Ion Torrent sequencing platform	Metagenomic profile of the viral communities in Rhipicephalus spp. ticks from Yunnan, China	2015	2011-2013	10.1371/journal.pone.0121609
349	Ixodidae	Rhipicephalus	Rhipicephalus sanguineus	3	3	1, 3	1	Prasinovirus	Phycodnaviridae	Prasinovirus		2	China	Yunnan	99.3793	22.2339	Ion Torrent sequencing platform	Metagenomic profile of the viral communities in Rhipicephalus spp. ticks from Yunnan, China	2015	2011-2013	10.1371/journal.pone.0121609
350	Ixodidae	Rhipicephalus	Rhipicephalus microplus	3	3	1, 3	1	Prymnesiovirus	Phycodnaviridae	Prymnesiovirus		2	China	Yunnan	99.3793	22.2339	Ion Torrent sequencing platform	Metagenomic profile of the viral communities in Rhipicephalus spp. ticks from Yunnan, China	2015	2011-2013	10.1371/journal.pone.0121609
351	Ixodidae	Rhipicephalus	Rhipicephalus haemaphysaloides	3	3	1, 3	1	Prymnesiovirus	Phycodnaviridae	Prymnesiovirus		2	China	Yunnan	99.3793	22.2339	Ion Torrent sequencing platform	Metagenomic profile of the viral communities in Rhipicephalus spp. ticks from Yunnan, China	2015	2011-2013	10.1371/journal.pone.0121609
352	Ixodidae	Rhipicephalus	Rhipicephalus sanguineus	3	3	1, 3	1	Prymnesiovirus	Phycodnaviridae	Prymnesiovirus		2	China	Yunnan	99.3793	22.2339	Ion Torrent sequencing platform	Metagenomic profile of the viral communities in Rhipicephalus spp. ticks from Yunnan, China	2015	2011-2013	10.1371/journal.pone.0121609
353	Ixodidae	Rhipicephalus	Rhipicephalus microplus	3	3	1, 3	1	Circovirus	Circoviridae	Circovirus		2	China	Yunnan	99.3793	22.2339	Ion Torrent sequencing platform	Metagenomic profile of the viral communities in Rhipicephalus spp. ticks from Yunnan, China	2015	2011-2013	10.1371/journal.pone.0121609
354	Ixodidae	Rhipicephalus	Rhipicephalus haemaphysaloides	3	3	1, 3	1	Circovirus	Circoviridae	Circovirus		2	China	Yunnan	99.3793	22.2339	Ion Torrent sequencing platform	Metagenomic profile of the viral communities in Rhipicephalus spp. ticks from Yunnan, China	2015	2011-2013	10.1371/journal.pone.0121609
355	Ixodidae	Rhipicephalus	Rhipicephalus sanguineus	3	3	1, 3	1	Circovirus	Circoviridae	Circovirus		2	China	Yunnan	99.3793	22.2339	Ion Torrent sequencing platform	Metagenomic profile of the viral communities in Rhipicephalus spp. ticks from Yunnan, China	2015	2011-2013	10.1371/journal.pone.0121609
356	Ixodidae	Rhipicephalus	Rhipicephalus microplus	3	3	1, 3	1	Begomovirus	Geminiviridae	Begomovirus		2	China	Yunnan	99.3793	22.2339	Ion Torrent sequencing platform	Metagenomic profile of the viral communities in Rhipicephalus spp. ticks from Yunnan, China	2015	2011-2013	10.1371/journal.pone.0121609
357	Ixodidae	Rhipicephalus	Rhipicephalus haemaphysaloides	3	3	1, 3	1	Begomovirus	Geminiviridae	Begomovirus		2	China	Yunnan	99.3793	22.2339	Ion Torrent sequencing platform	Metagenomic profile of the viral communities in Rhipicephalus spp. ticks from Yunnan, China	2015	2011-2013	10.1371/journal.pone.0121609
358	Ixodidae	Rhipicephalus	Rhipicephalus sanguineus	3	3	1, 3	1	Begomovirus	Geminiviridae	Begomovirus		2	China	Yunnan	99.3793	22.2339	Ion Torrent sequencing platform	Metagenomic profile of the viral communities in Rhipicephalus spp. ticks from Yunnan, China	2015	2011-2013	10.1371/journal.pone.0121609
359	Ixodidae	Rhipicephalus	Rhipicephalus microplus	3	3	1, 3	1	Mastrevirus	Geminiviridae	Mastrevirus		2	China	Yunnan	99.3793	22.2339	Ion Torrent sequencing platform	Metagenomic profile of the viral communities in Rhipicephalus spp. ticks from Yunnan, China	2015	2011-2013	10.1371/journal.pone.0121609
360	Ixodidae	Rhipicephalus	Rhipicephalus haemaphysaloides	3	3	1, 3	1	Mastrevirus	Geminiviridae	Mastrevirus		2	China	Yunnan	99.3793	22.2339	Ion Torrent sequencing platform	Metagenomic profile of the viral communities in Rhipicephalus spp. ticks from Yunnan, China	2015	2011-2013	10.1371/journal.pone.0121609
361	Ixodidae	Rhipicephalus	Rhipicephalus sanguineus	3	3	1, 3	1	Mastrevirus	Geminiviridae	Mastrevirus		2	China	Yunnan	99.3793	22.2339	Ion Torrent sequencing platform	Metagenomic profile of the viral communities in Rhipicephalus spp. ticks from Yunnan, China	2015	2011-2013	10.1371/journal.pone.0121609
362	Ixodidae	Rhipicephalus	Rhipicephalus microplus	3	3	1, 3	1	Iteradensovirus	Parvoviridae	Iteradensovirus		2	China	Yunnan	99.3793	22.2339	Ion Torrent sequencing platform	Metagenomic profile of the viral communities in Rhipicephalus spp. ticks from Yunnan, China	2015	2011-2013	10.1371/journal.pone.0121609
363	Ixodidae	Rhipicephalus	Rhipicephalus haemaphysaloides	3	3	1, 3	1	Iteradensovirus	Parvoviridae	Iteradensovirus		2	China	Yunnan	99.3793	22.2339	Ion Torrent sequencing platform	Metagenomic profile of the viral communities in Rhipicephalus spp. ticks from Yunnan, China	2015	2011-2013	10.1371/journal.pone.0121609
364	Ixodidae	Rhipicephalus	Rhipicephalus sanguineus	3	3	1, 3	1	Iteradensovirus	Parvoviridae	Iteradensovirus		2	China	Yunnan	99.3793	22.2339	Ion Torrent sequencing platform	Metagenomic profile of the viral communities in Rhipicephalus spp. ticks from Yunnan, China	2015	2011-2013	10.1371/journal.pone.0121609
365	Ixodidae	Rhipicephalus	Rhipicephalus microplus	3	3	1, 3	1	Ambidensovirus	Parvoviridae	Ambidensovirus		2	China	Yunnan	99.3793	22.2339	Ion Torrent sequencing platform	Metagenomic profile of the viral communities in Rhipicephalus spp. ticks from Yunnan, China	2015	2011-2013	10.1371/journal.pone.0121609
366	Ixodidae	Rhipicephalus	Rhipicephalus haemaphysaloides	3	3	1, 3	1	Ambidensovirus	Parvoviridae	Ambidensovirus		2	China	Yunnan	99.3793	22.2339	Ion Torrent sequencing platform	Metagenomic profile of the viral communities in Rhipicephalus spp. ticks from Yunnan, China	2015	2011-2013	10.1371/journal.pone.0121609
367	Ixodidae	Rhipicephalus	Rhipicephalus sanguineus	3	3	1, 3	1	Ambidensovirus	Parvoviridae	Ambidensovirus		2	China	Yunnan	99.3793	22.2339	Ion Torrent sequencing platform	Metagenomic profile of the viral communities in Rhipicephalus spp. ticks from Yunnan, China	2015	2011-2013	10.1371/journal.pone.0121609
368	Ixodidae	Ixodes	Ixodes affinis	0	1, 2	4	2	Enterobacter	Enterobacteriaceae	Enterobacter		2	United States of America	North Carolina	-79.0393	35.673	Illumina MiSeq	Variation in the Microbiota of Ixodes Ticks with Regard to Geography, Species, and Sex.	2015	Unknown	10.1128/AEM.01562-15
369	Ixodidae	Ixodes	Ixodes affinis	0	1, 2	4	2	Sphingomonas	Sphingomonadaceae	Sphingomonas		2	United States of America	North Carolina	-79.0393	35.673	Illumina MiSeq	Variation in the Microbiota of Ixodes Ticks with Regard to Geography, Species, and Sex.	2015	Unknown	10.1128/AEM.01562-15
370	Ixodidae	Ixodes	Ixodes affinis	0	1, 2	4	2	Borrelia	Borreliaceae	Borrelia		2	United States of America	North Carolina	-79.0393	35.673	Illumina MiSeq	Variation in the Microbiota of Ixodes Ticks with Regard to Geography, Species, and Sex.	2015	Unknown	10.1128/AEM.01562-15
371	Ixodidae	Ixodes	Ixodes scapularis	0	1, 2	4	2	Rickettsia	Rickettsiaceae	Rickettsia		2	United States of America	North Carolina	-79.0393	35.673	Illumina MiSeq	Variation in the Microbiota of Ixodes Ticks with Regard to Geography, Species, and Sex.	2015	Unknown	10.1128/AEM.01562-15
372	Ixodidae	Ixodes	Ixodes scapularis	0	1, 2	4	2	Enterobacter	Enterobacteriaceae	Enterobacter		2	United States of America	North Carolina	-79.0393	35.673	Illumina MiSeq	Variation in the Microbiota of Ixodes Ticks with Regard to Geography, Species, and Sex.	2015	Unknown	10.1128/AEM.01562-15
373	Ixodidae	Ixodes	Ixodes scapularis	0	1, 2	4	2	Sphingomonas	Sphingomonadaceae	Sphingomonas		2	United States of America	North Carolina	-79.0393	35.673	Illumina MiSeq	Variation in the Microbiota of Ixodes Ticks with Regard to Geography, Species, and Sex.	2015	Unknown	10.1128/AEM.01562-15
374	Ixodidae	Ixodes	Ixodes scapularis	0	1, 2	4	2	Borrelia	Borreliaceae	Borrelia		2	United States of America	North Carolina	-79.0393	35.673	Illumina MiSeq	Variation in the Microbiota of Ixodes Ticks with Regard to Geography, Species, and Sex.	2015	Unknown	10.1128/AEM.01562-15
375	Ixodidae	Ixodes	Ixodes scapularis	0	1, 2	4	2	Methylobacterium	Methylobacteriaceae	Methylobacterium		2	United States of America	North Carolina	-79.0393	35.673	Illumina MiSeq	Variation in the Microbiota of Ixodes Ticks with Regard to Geography, Species, and Sex.	2015	Unknown	10.1128/AEM.01562-15
376	Ixodidae	Ixodes	Ixodes scapularis	0	1, 2	4	2	Pseudomonas	Pseudomonadaceae	Pseudomonas		2	United States of America	North Carolina	-79.0393	35.673	Illumina MiSeq	Variation in the Microbiota of Ixodes Ticks with Regard to Geography, Species, and Sex.	2015	Unknown	10.1128/AEM.01562-15
377	Ixodidae	Ixodes	Ixodes scapularis	0	1, 2	4	2	Rickettsia	Rickettsiaceae	Rickettsia		2	United States of America	Virginia	-78.4928	37.1232	Illumina MiSeq	Variation in the Microbiota of Ixodes Ticks with Regard to Geography, Species, and Sex.	2015	Unknown	10.1128/AEM.01562-15
378	Ixodidae	Ixodes	Ixodes scapularis	0	1, 2	4	2	Enterobacter	Enterobacteriaceae	Enterobacter		2	United States of America	Virginia	-78.4928	37.1232	Illumina MiSeq	Variation in the Microbiota of Ixodes Ticks with Regard to Geography, Species, and Sex.	2015	Unknown	10.1128/AEM.01562-15
379	Ixodidae	Ixodes	Ixodes scapularis	0	1, 2	4	2	Sphingomonas	Sphingomonadaceae	Sphingomonas		2	United States of America	Virginia	-78.4928	37.1232	Illumina MiSeq	Variation in the Microbiota of Ixodes Ticks with Regard to Geography, Species, and Sex.	2015	Unknown	10.1128/AEM.01562-15
380	Ixodidae	Ixodes	Ixodes scapularis	0	1, 2	4	2	Borrelia	Borreliaceae	Borrelia		2	United States of America	Virginia	-78.4928	37.1232	Illumina MiSeq	Variation in the Microbiota of Ixodes Ticks with Regard to Geography, Species, and Sex.	2015	Unknown	10.1128/AEM.01562-15
381	Ixodidae	Ixodes	Ixodes scapularis	0	1, 2	4	2	Methylobacterium	Methylobacteriaceae	Methylobacterium		2	United States of America	Virginia	-78.4928	37.1232	Illumina MiSeq	Variation in the Microbiota of Ixodes Ticks with Regard to Geography, Species, and Sex.	2015	Unknown	10.1128/AEM.01562-15
382	Ixodidae	Ixodes	Ixodes scapularis	0	1, 2	4	2	Pseudomonas	Pseudomonadaceae	Pseudomonas		2	United States of America	Virginia	-78.4928	37.1232	Illumina MiSeq	Variation in the Microbiota of Ixodes Ticks with Regard to Geography, Species, and Sex.	2015	Unknown	10.1128/AEM.01562-15
383	Ixodidae	Ixodes	Ixodes scapularis	0	1, 2	4	2	Acinetobacter	Moraxellaceae	Acinetobacter		2	United States of America	Virginia	-78.4928	37.1232	Illumina MiSeq	Variation in the Microbiota of Ixodes Ticks with Regard to Geography, Species, and Sex.	2015	Unknown	10.1128/AEM.01562-15
384	Ixodidae	Ixodes	Ixodes scapularis	0	1, 2	4	2	Stenotrophomonas	Xanthomonadaceae	Stenotrophomonas		2	United States of America	Virginia	-78.4928	37.1232	Illumina MiSeq	Variation in the Microbiota of Ixodes Ticks with Regard to Geography, Species, and Sex.	2015	Unknown	10.1128/AEM.01562-15
385	Ixodidae	Ixodes	Ixodes scapularis	0	1, 2	4	2	Bacteroides	Bacteroidaceae	Bacteroides		2	United States of America	Virginia	-78.4928	37.1232	Illumina MiSeq	Variation in the Microbiota of Ixodes Ticks with Regard to Geography, Species, and Sex.	2015	Unknown	10.1128/AEM.01562-15
386	Ixodidae	Ixodes	Ixodes scapularis	0	1, 2	4	2	Rickettsia	Rickettsiaceae	Rickettsia		2	United States of America	South Carolina	-80.4364	33.6874	Illumina MiSeq	Variation in the Microbiota of Ixodes Ticks with Regard to Geography, Species, and Sex.	2015	Unknown	10.1128/AEM.01562-15
387	Ixodidae	Ixodes	Ixodes scapularis	0	1, 2	4	2	Enterobacter	Enterobacteriaceae	Enterobacter		2	United States of America	South Carolina	-80.4364	33.6874	Illumina MiSeq	Variation in the Microbiota of Ixodes Ticks with Regard to Geography, Species, and Sex.	2015	Unknown	10.1128/AEM.01562-15
388	Ixodidae	Ixodes	Ixodes scapularis	0	1, 2	4	2	Sphingomonas	Sphingomonadaceae	Sphingomonas		2	United States of America	South Carolina	-80.4364	33.6874	Illumina MiSeq	Variation in the Microbiota of Ixodes Ticks with Regard to Geography, Species, and Sex.	2015	Unknown	10.1128/AEM.01562-15
389	Ixodidae	Ixodes	Ixodes scapularis	0	1, 2	4	2	Stenotrophomonas	Xanthomonadaceae	Stenotrophomonas		2	United States of America	South Carolina	-80.4364	33.6874	Illumina MiSeq	Variation in the Microbiota of Ixodes Ticks with Regard to Geography, Species, and Sex.	2015	Unknown	10.1128/AEM.01562-15
390	Ixodidae	Ixodes	Ixodes scapularis	0	1, 2	4	2	Rickettsia	Rickettsiaceae	Rickettsia		2	United States of America	Connecticut	-72.7342	41.65	Illumina MiSeq	Variation in the Microbiota of Ixodes Ticks with Regard to Geography, Species, and Sex.	2015	Unknown	10.1128/AEM.01562-15
391	Ixodidae	Ixodes	Ixodes scapularis	0	1, 2	4	2	Rickettsia	Rickettsiaceae	Rickettsia		2	United States of America	New York	-73.9863	40.7566	Illumina MiSeq	Variation in the Microbiota of Ixodes Ticks with Regard to Geography, Species, and Sex.	2015	Unknown	10.1128/AEM.01562-15
392	Ixodidae	Ixodes	Ixodes scapularis	0	1, 2	4	2	Sphingomonas	Sphingomonadaceae	Sphingomonas		2	United States of America	Connecticut	-72.7342	41.65	Illumina MiSeq	Variation in the Microbiota of Ixodes Ticks with Regard to Geography, Species, and Sex.	2015	Unknown	10.1128/AEM.01562-15
393	Ixodidae	Ixodes	Ixodes scapularis	0	1, 2	4	2	Sphingomonas	Sphingomonadaceae	Sphingomonas		2	United States of America	New York	-73.9863	40.7566	Illumina MiSeq	Variation in the Microbiota of Ixodes Ticks with Regard to Geography, Species, and Sex.	2015	Unknown	10.1128/AEM.01562-15
394	Ixodidae	Ixodes	Ixodes scapularis	0	1, 2	4	2	Borrelia	Borreliaceae	Borrelia		2	United States of America	Connecticut	-72.7342	41.65	Illumina MiSeq	Variation in the Microbiota of Ixodes Ticks with Regard to Geography, Species, and Sex.	2015	Unknown	10.1128/AEM.01562-15
395	Ixodidae	Ixodes	Ixodes scapularis	0	1, 2	4	2	Borrelia	Borreliaceae	Borrelia		2	United States of America	New York	-73.9863	40.7566	Illumina MiSeq	Variation in the Microbiota of Ixodes Ticks with Regard to Geography, Species, and Sex.	2015	Unknown	10.1128/AEM.01562-15
396	Ixodidae	Ixodes	Ixodes affinis	0	1, 2	4	2	Cloacibacterium	Weeksellaceae	Cloacibacterium		2	United States of America	North Carolina	-79.0393	35.673	Illumina MiSeq	Variation in the Microbiota of Ixodes Ticks with Regard to Geography, Species, and Sex.	2015	Unknown	10.1128/AEM.01562-15
397	Ixodidae	Ixodes	Ixodes affinis	0	1, 2	4	2	Methylobacterium	Methylobacteriaceae	Methylobacterium		2	United States of America	North Carolina	-79.0393	35.673	Illumina MiSeq	Variation in the Microbiota of Ixodes Ticks with Regard to Geography, Species, and Sex.	2015	Unknown	10.1128/AEM.01562-15
398	Ixodidae	Ixodes	Ixodes scapularis	0	1, 2	4	2	Methylobacterium	Methylobacteriaceae	Methylobacterium		2	United States of America	South Carolina	-80.4364	33.6874	Illumina MiSeq	Variation in the Microbiota of Ixodes Ticks with Regard to Geography, Species, and Sex.	2015	Unknown	10.1128/AEM.01562-15
399	Ixodidae	Ixodes	Ixodes scapularis	0	1, 2	4	2	Methylobacterium	Methylobacteriaceae	Methylobacterium		2	United States of America	Connecticut	-72.7342	41.65	Illumina MiSeq	Variation in the Microbiota of Ixodes Ticks with Regard to Geography, Species, and Sex.	2015	Unknown	10.1128/AEM.01562-15
400	Ixodidae	Ixodes	Ixodes scapularis	0	1, 2	4	2	Methylobacterium	Methylobacteriaceae	Methylobacterium		2	United States of America	New York	-73.9863	40.7566	Illumina MiSeq	Variation in the Microbiota of Ixodes Ticks with Regard to Geography, Species, and Sex.	2015	Unknown	10.1128/AEM.01562-15
401	Ixodidae	Ixodes	Ixodes affinis	0	1, 2	4	2	Rockettsia	Rickettsiaceae	Rickettsia		2	United States of America	North Carolina	-79.0393	35.673	Illumina MiSeq	Variation in the Microbiota of Ixodes Ticks with Regard to Geography, Species, and Sex.	2015	Unknown	10.1128/AEM.01562-15
402	Ixodidae	Amblyomma	Amblyomma americanum	0	1, 2	1	2	Proteobacteria				4	United States of America	Tennessee	-89.2167	35.1154	Illumina MiSeq	The Microbiome of Ehrlichia-Infected and Uninfected Lone Star Ticks (Amblyomma americanum).	2016	Unknown	10.1371/journal.pone.0146651
403	Ixodidae	Amblyomma	Amblyomma americanum	0	1, 2	1	2	Bacteroidetes				4	United States of America	Tennessee	-89.2167	35.1154	Illumina MiSeq	The Microbiome of Ehrlichia-Infected and Uninfected Lone Star Ticks (Amblyomma americanum).	2016	Unknown	10.1371/journal.pone.0146651
404	Ixodidae	Amblyomma	Amblyomma americanum	0	1, 2	1	2	Firmicutes				4	United States of America	Tennessee	-89.2167	35.1154	Illumina MiSeq	The Microbiome of Ehrlichia-Infected and Uninfected Lone Star Ticks (Amblyomma americanum).	2016	Unknown	10.1371/journal.pone.0146651
405	Ixodidae	Amblyomma	Amblyomma americanum	0	1, 2	1	2	Actinobacteria				4	United States of America	Tennessee	-89.2167	35.1154	Illumina MiSeq	The Microbiome of Ehrlichia-Infected and Uninfected Lone Star Ticks (Amblyomma americanum).	2016	Unknown	10.1371/journal.pone.0146651
406	Ixodidae	Amblyomma	Amblyomma americanum	0	1, 2	1	2	Planctomycetes				4	United States of America	Tennessee	-89.2167	35.1154	Illumina MiSeq	The Microbiome of Ehrlichia-Infected and Uninfected Lone Star Ticks (Amblyomma americanum).	2016	Unknown	10.1371/journal.pone.0146651
407	Ixodidae	Amblyomma	Amblyomma americanum	0	1, 2	1	2	Acidobacteria				4	United States of America	Tennessee	-89.2167	35.1154	Illumina MiSeq	The Microbiome of Ehrlichia-Infected and Uninfected Lone Star Ticks (Amblyomma americanum).	2016	Unknown	10.1371/journal.pone.0146651
408	Ixodidae	Amblyomma	Amblyomma americanum	0	1, 2	1	2	Verrucomicrobia				4	United States of America	Tennessee	-89.2167	35.1154	Illumina MiSeq	The Microbiome of Ehrlichia-Infected and Uninfected Lone Star Ticks (Amblyomma americanum).	2016	Unknown	10.1371/journal.pone.0146651
409	Ixodidae	Rhipicephalus	Rhipicephalus sanguineus	0	1, 2	1	2	Acinetobacter	Moraxellaceae			1	United States of America	Arizona	-110.469	33.3507	Illumina Miseq	Bacterial microbiota associated with Rhipicephalus sanguineus (s.l.) ticks from France, Senegal and Arizona.	2017	Unknown	10.1186/s13071-017-2352-9
410	Ixodidae	Rhipicephalus	Rhipicephalus sanguineus	0	1, 2	1	2	Arthrobacter	Micrococcaceae			1	United States of America	Arizona	-110.469	33.3507	Illumina Miseq	Bacterial microbiota associated with Rhipicephalus sanguineus (s.l.) ticks from France, Senegal and Arizona.	2017	Unknown	10.1186/s13071-017-2352-9
411	Ixodidae	Rhipicephalus	Rhipicephalus sanguineus	0	1, 2	1	2	Bacillus	Bacillaceae	Bacillus		2	United States of America	Arizona	-110.469	33.3507	Illumina Miseq	Bacterial microbiota associated with Rhipicephalus sanguineus (s.l.) ticks from France, Senegal and Arizona.	2017	Unknown	10.1186/s13071-017-2352-9
412	Ixodidae	Rhipicephalus	Rhipicephalus sanguineus	0	1, 2	1	2	Bhargavaea	Planococcaceae			1	United States of America	Arizona	-110.469	33.3507	Illumina Miseq	Bacterial microbiota associated with Rhipicephalus sanguineus (s.l.) ticks from France, Senegal and Arizona.	2017	Unknown	10.1186/s13071-017-2352-9
413	Ixodidae	Rhipicephalus	Rhipicephalus sanguineus	0	1, 2	1	2	Bradyrhizobium	Bradyrhizobiaceae			1	United States of America	Arizona	-110.469	33.3507	Illumina Miseq	Bacterial microbiota associated with Rhipicephalus sanguineus (s.l.) ticks from France, Senegal and Arizona.	2017	Unknown	10.1186/s13071-017-2352-9
414	Ixodidae	Rhipicephalus	Rhipicephalus sanguineus	0	1, 2	1	2	Coxiella	Coxiellaceae			1	United States of America	Arizona	-110.469	33.3507	Illumina Miseq	Bacterial microbiota associated with Rhipicephalus sanguineus (s.l.) ticks from France, Senegal and Arizona.	2017	Unknown	10.1186/s13071-017-2352-9
415	Ixodidae	Rhipicephalus	Rhipicephalus sanguineus	0	1, 2	1	2	Enterococcus	Enterococcaceae			1	United States of America	Arizona	-110.469	33.3507	Illumina Miseq	Bacterial microbiota associated with Rhipicephalus sanguineus (s.l.) ticks from France, Senegal and Arizona.	2017	Unknown	10.1186/s13071-017-2352-9
416	Ixodidae	Rhipicephalus	Rhipicephalus sanguineus	0	1, 2	1	2	Lactobaillus	Lactobacillaceae	Lactobaillus		2	United States of America	Arizona	-110.469	33.3507	Illumina Miseq	Bacterial microbiota associated with Rhipicephalus sanguineus (s.l.) ticks from France, Senegal and Arizona.	2017	Unknown	10.1186/s13071-017-2352-9
417	Ixodidae	Rhipicephalus	Rhipicephalus sanguineus	0	1, 2	1	2	Lysinibacillus	Bacillaceae			1	United States of America	Arizona	-110.469	33.3507	Illumina Miseq	Bacterial microbiota associated with Rhipicephalus sanguineus (s.l.) ticks from France, Senegal and Arizona.	2017	Unknown	10.1186/s13071-017-2352-9
418	Ixodidae	Rhipicephalus	Rhipicephalus sanguineus	0	1, 2	1	2	Macrococcus	Staphylococcaceae			1	United States of America	Arizona	-110.469	33.3507	Illumina Miseq	Bacterial microbiota associated with Rhipicephalus sanguineus (s.l.) ticks from France, Senegal and Arizona.	2017	Unknown	10.1186/s13071-017-2352-9
419	Ixodidae	Rhipicephalus	Rhipicephalus sanguineus	0	1, 2	1	2	Massilia	Oxalobacteraceae	Massilia		2	United States of America	Arizona	-110.469	33.3507	Illumina Miseq	Bacterial microbiota associated with Rhipicephalus sanguineus (s.l.) ticks from France, Senegal and Arizona.	2017	Unknown	10.1186/s13071-017-2352-9
420	Ixodidae	Rhipicephalus	Rhipicephalus sanguineus	0	1, 2	1	2	Microbacterium	Microbacteriaceae			1	United States of America	Arizona	-110.469	33.3507	Illumina Miseq	Bacterial microbiota associated with Rhipicephalus sanguineus (s.l.) ticks from France, Senegal and Arizona.	2017	Unknown	10.1186/s13071-017-2352-9
421	Ixodidae	Rhipicephalus	Rhipicephalus sanguineus	0	1, 2	1	2	Micrococcus	Micrococcaceae			1	United States of America	Arizona	-110.469	33.3507	Illumina Miseq	Bacterial microbiota associated with Rhipicephalus sanguineus (s.l.) ticks from France, Senegal and Arizona.	2017	Unknown	10.1186/s13071-017-2352-9
422	Ixodidae	Rhipicephalus	Rhipicephalus sanguineus	0	1, 2	1	2	Proteus	Morganellaceae			1	United States of America	Arizona	-110.469	33.3507	Illumina Miseq	Bacterial microbiota associated with Rhipicephalus sanguineus (s.l.) ticks from France, Senegal and Arizona.	2017	Unknown	10.1186/s13071-017-2352-9
423	Ixodidae	Rhipicephalus	Rhipicephalus sanguineus	0	1, 2	1	2	Pseudomonas	Pseudomonadaceae			1	United States of America	Arizona	-110.469	33.3507	Illumina Miseq	Bacterial microbiota associated with Rhipicephalus sanguineus (s.l.) ticks from France, Senegal and Arizona.	2017	Unknown	10.1186/s13071-017-2352-9
424	Ixodidae	Rhipicephalus	Rhipicephalus sanguineus	0	1, 2	1	2	Rhodococcus	Nocardiaceae			1	United States of America	Arizona	-110.469	33.3507	Illumina Miseq	Bacterial microbiota associated with Rhipicephalus sanguineus (s.l.) ticks from France, Senegal and Arizona.	2017	Unknown	10.1186/s13071-017-2352-9
425	Ixodidae	Rhipicephalus	Rhipicephalus sanguineus	0	1, 2	1	2	Rickettsia	Rickettsiaceae	Rickettsia		2	United States of America	Arizona	-110.469	33.3507	Illumina Miseq	Bacterial microbiota associated with Rhipicephalus sanguineus (s.l.) ticks from France, Senegal and Arizona.	2017	Unknown	10.1186/s13071-017-2352-9
426	Ixodidae	Rhipicephalus	Rhipicephalus sanguineus	0	1, 2	1	2	Staphylococcus	Staphylococcaceae			1	United States of America	Arizona	-110.469	33.3507	Illumina Miseq	Bacterial microbiota associated with Rhipicephalus sanguineus (s.l.) ticks from France, Senegal and Arizona.	2017	Unknown	10.1186/s13071-017-2352-9
427	Ixodidae	Rhipicephalus	Rhipicephalus sanguineus	0	1, 2	1	2	Acinetobacter	Moraxellaceae			1	France	Corse	9.4513	42.7009	Illumina Miseq	Bacterial microbiota associated with Rhipicephalus sanguineus (s.l.) ticks from France, Senegal and Arizona.	2017	Unknown	10.1186/s13071-017-2352-9
428	Ixodidae	Rhipicephalus	Rhipicephalus sanguineus	0	1, 2	1	2	Arthrobacter	Micrococcaceae			1	France	Corse	9.4513	42.7009	Illumina Miseq	Bacterial microbiota associated with Rhipicephalus sanguineus (s.l.) ticks from France, Senegal and Arizona.	2017	Unknown	10.1186/s13071-017-2352-9
429	Ixodidae	Rhipicephalus	Rhipicephalus sanguineus	0	1, 2	1	2	Bacillus	Bacillaceae	Bacillus		2	France	Corse	9.4513	42.7009	Illumina Miseq	Bacterial microbiota associated with Rhipicephalus sanguineus (s.l.) ticks from France, Senegal and Arizona.	2017	Unknown	10.1186/s13071-017-2352-9
430	Ixodidae	Rhipicephalus	Rhipicephalus sanguineus	0	1, 2	1	2	Bhargavaea	Planococcaceae			1	France	Corse	9.4513	42.7009	Illumina Miseq	Bacterial microbiota associated with Rhipicephalus sanguineus (s.l.) ticks from France, Senegal and Arizona.	2017	Unknown	10.1186/s13071-017-2352-9
431	Ixodidae	Rhipicephalus	Rhipicephalus sanguineus	0	1, 2	1	2	Bradyrhizobium	Bradyrhizobiaceae			1	France	Corse	9.4513	42.7009	Illumina Miseq	Bacterial microbiota associated with Rhipicephalus sanguineus (s.l.) ticks from France, Senegal and Arizona.	2017	Unknown	10.1186/s13071-017-2352-9
432	Ixodidae	Rhipicephalus	Rhipicephalus sanguineus	0	1, 2	1	2	Coxiella	Coxiellaceae			1	France	Corse	9.4513	42.7009	Illumina Miseq	Bacterial microbiota associated with Rhipicephalus sanguineus (s.l.) ticks from France, Senegal and Arizona.	2017	Unknown	10.1186/s13071-017-2352-9
433	Ixodidae	Rhipicephalus	Rhipicephalus sanguineus	0	1, 2	1	2	Enterococcus	Enterococcaceae			1	France	Corse	9.4513	42.7009	Illumina Miseq	Bacterial microbiota associated with Rhipicephalus sanguineus (s.l.) ticks from France, Senegal and Arizona.	2017	Unknown	10.1186/s13071-017-2352-9
434	Ixodidae	Rhipicephalus	Rhipicephalus sanguineus	0	1, 2	1	2	Lactobaillus	Lactobacillaceae	Lactobaillus		2	France	Corse	9.4513	42.7009	Illumina Miseq	Bacterial microbiota associated with Rhipicephalus sanguineus (s.l.) ticks from France, Senegal and Arizona.	2017	Unknown	10.1186/s13071-017-2352-9
435	Ixodidae	Rhipicephalus	Rhipicephalus sanguineus	0	1, 2	1	2	Lysinibacillus	Bacillaceae			1	France	Corse	9.4513	42.7009	Illumina Miseq	Bacterial microbiota associated with Rhipicephalus sanguineus (s.l.) ticks from France, Senegal and Arizona.	2017	Unknown	10.1186/s13071-017-2352-9
436	Ixodidae	Rhipicephalus	Rhipicephalus sanguineus	0	1, 2	1	2	Macrococcus	Staphylococcaceae			1	France	Corse	9.4513	42.7009	Illumina Miseq	Bacterial microbiota associated with Rhipicephalus sanguineus (s.l.) ticks from France, Senegal and Arizona.	2017	Unknown	10.1186/s13071-017-2352-9
437	Ixodidae	Rhipicephalus	Rhipicephalus sanguineus	0	1, 2	1	2	Massilia	Oxalobacteraceae	Massilia		2	France	Corse	9.4513	42.7009	Illumina Miseq	Bacterial microbiota associated with Rhipicephalus sanguineus (s.l.) ticks from France, Senegal and Arizona.	2017	Unknown	10.1186/s13071-017-2352-9
438	Ixodidae	Rhipicephalus	Rhipicephalus sanguineus	0	1, 2	1	2	Microbacterium	Microbacteriaceae			1	France	Corse	9.4513	42.7009	Illumina Miseq	Bacterial microbiota associated with Rhipicephalus sanguineus (s.l.) ticks from France, Senegal and Arizona.	2017	Unknown	10.1186/s13071-017-2352-9
439	Ixodidae	Rhipicephalus	Rhipicephalus sanguineus	0	1, 2	1	2	Micrococcus	Micrococcaceae			1	France	Corse	9.4513	42.7009	Illumina Miseq	Bacterial microbiota associated with Rhipicephalus sanguineus (s.l.) ticks from France, Senegal and Arizona.	2017	Unknown	10.1186/s13071-017-2352-9
440	Ixodidae	Rhipicephalus	Rhipicephalus sanguineus	0	1, 2	1	2	Proteus	Morganellaceae			1	France	Corse	9.4513	42.7009	Illumina Miseq	Bacterial microbiota associated with Rhipicephalus sanguineus (s.l.) ticks from France, Senegal and Arizona.	2017	Unknown	10.1186/s13071-017-2352-9
441	Ixodidae	Rhipicephalus	Rhipicephalus sanguineus	0	1, 2	1	2	Pseudomonas	Pseudomonadaceae			1	France	Corse	9.4513	42.7009	Illumina Miseq	Bacterial microbiota associated with Rhipicephalus sanguineus (s.l.) ticks from France, Senegal and Arizona.	2017	Unknown	10.1186/s13071-017-2352-9
442	Ixodidae	Rhipicephalus	Rhipicephalus sanguineus	0	1, 2	1	2	Rhodococcus	Nocardiaceae			1	France	Corse	9.4513	42.7009	Illumina Miseq	Bacterial microbiota associated with Rhipicephalus sanguineus (s.l.) ticks from France, Senegal and Arizona.	2017	Unknown	10.1186/s13071-017-2352-9
443	Ixodidae	Rhipicephalus	Rhipicephalus sanguineus	0	1, 2	1	2	Rickettsia	Rickettsiaceae	Rickettsia		2	France	Corse	9.4513	42.7009	Illumina Miseq	Bacterial microbiota associated with Rhipicephalus sanguineus (s.l.) ticks from France, Senegal and Arizona.	2017	Unknown	10.1186/s13071-017-2352-9
444	Ixodidae	Rhipicephalus	Rhipicephalus sanguineus	0	1, 2	1	2	Staphylococcus	Staphylococcaceae			1	France	Corse	9.4513	42.7009	Illumina Miseq	Bacterial microbiota associated with Rhipicephalus sanguineus (s.l.) ticks from France, Senegal and Arizona.	2017	Unknown	10.1186/s13071-017-2352-9
445	Ixodidae	Rhipicephalus	Rhipicephalus sanguineus	0	1, 2	1	2	Acinetobacter	Moraxellaceae			1	France	Auvergne	4.93333	44.5333	Illumina Miseq	Bacterial microbiota associated with Rhipicephalus sanguineus (s.l.) ticks from France, Senegal and Arizona.	2017	Unknown	10.1186/s13071-017-2352-9
446	Ixodidae	Rhipicephalus	Rhipicephalus sanguineus	0	1, 2	1	2	Arthrobacter	Micrococcaceae			1	France	Auvergne	4.93333	44.5333	Illumina Miseq	Bacterial microbiota associated with Rhipicephalus sanguineus (s.l.) ticks from France, Senegal and Arizona.	2017	Unknown	10.1186/s13071-017-2352-9
447	Ixodidae	Rhipicephalus	Rhipicephalus sanguineus	0	1, 2	1	2	Bacillus	Bacillaceae	Bacillus		2	France	Auvergne	4.93333	44.5333	Illumina Miseq	Bacterial microbiota associated with Rhipicephalus sanguineus (s.l.) ticks from France, Senegal and Arizona.	2017	Unknown	10.1186/s13071-017-2352-9
448	Ixodidae	Rhipicephalus	Rhipicephalus sanguineus	0	1, 2	1	2	Bhargavaea	Planococcaceae			1	France	Auvergne	4.93333	44.5333	Illumina Miseq	Bacterial microbiota associated with Rhipicephalus sanguineus (s.l.) ticks from France, Senegal and Arizona.	2017	Unknown	10.1186/s13071-017-2352-9
449	Ixodidae	Rhipicephalus	Rhipicephalus sanguineus	0	1, 2	1	2	Bradyrhizobium	Bradyrhizobiaceae			1	France	Auvergne	4.93333	44.5333	Illumina Miseq	Bacterial microbiota associated with Rhipicephalus sanguineus (s.l.) ticks from France, Senegal and Arizona.	2017	Unknown	10.1186/s13071-017-2352-9
450	Ixodidae	Rhipicephalus	Rhipicephalus sanguineus	0	1, 2	1	2	Coxiella	Coxiellaceae			1	France	Auvergne	4.93333	44.5333	Illumina Miseq	Bacterial microbiota associated with Rhipicephalus sanguineus (s.l.) ticks from France, Senegal and Arizona.	2017	Unknown	10.1186/s13071-017-2352-9
451	Ixodidae	Rhipicephalus	Rhipicephalus sanguineus	0	1, 2	1	2	Enterococcus	Enterococcaceae			1	France	Auvergne	4.93333	44.5333	Illumina Miseq	Bacterial microbiota associated with Rhipicephalus sanguineus (s.l.) ticks from France, Senegal and Arizona.	2017	Unknown	10.1186/s13071-017-2352-9
452	Ixodidae	Rhipicephalus	Rhipicephalus sanguineus	0	1, 2	1	2	Lactobaillus	Lactobacillaceae	Lactobacillus		2	France	Auvergne	4.93333	44.5333	Illumina Miseq	Bacterial microbiota associated with Rhipicephalus sanguineus (s.l.) ticks from France, Senegal and Arizona.	2017	Unknown	10.1186/s13071-017-2352-9
453	Ixodidae	Rhipicephalus	Rhipicephalus sanguineus	0	1, 2	1	2	Lysinibacillus	Bacillaceae			1	France	Auvergne	4.93333	44.5333	Illumina Miseq	Bacterial microbiota associated with Rhipicephalus sanguineus (s.l.) ticks from France, Senegal and Arizona.	2017	Unknown	10.1186/s13071-017-2352-9
454	Ixodidae	Rhipicephalus	Rhipicephalus sanguineus	0	1, 2	1	2	Macrococcus	Staphylococcaceae			1	France	Auvergne	4.93333	44.5333	Illumina Miseq	Bacterial microbiota associated with Rhipicephalus sanguineus (s.l.) ticks from France, Senegal and Arizona.	2017	Unknown	10.1186/s13071-017-2352-9
455	Ixodidae	Rhipicephalus	Rhipicephalus sanguineus	0	1, 2	1	2	Massilia	Oxalobacteraceae	Massilia		2	France	Auvergne	4.93333	44.5333	Illumina Miseq	Bacterial microbiota associated with Rhipicephalus sanguineus (s.l.) ticks from France, Senegal and Arizona.	2017	Unknown	10.1186/s13071-017-2352-9
456	Ixodidae	Rhipicephalus	Rhipicephalus sanguineus	0	1, 2	1	2	Microbacterium	Microbacteriaceae			1	France	Auvergne	4.93333	44.5333	Illumina Miseq	Bacterial microbiota associated with Rhipicephalus sanguineus (s.l.) ticks from France, Senegal and Arizona.	2017	Unknown	10.1186/s13071-017-2352-9
457	Ixodidae	Rhipicephalus	Rhipicephalus sanguineus	0	1, 2	1	2	Micrococcus	Micrococcaceae			1	France	Auvergne	4.93333	44.5333	Illumina Miseq	Bacterial microbiota associated with Rhipicephalus sanguineus (s.l.) ticks from France, Senegal and Arizona.	2017	Unknown	10.1186/s13071-017-2352-9
458	Ixodidae	Rhipicephalus	Rhipicephalus sanguineus	0	1, 2	1	2	Proteus	Morganellaceae			1	France	Auvergne	4.93333	44.5333	Illumina Miseq	Bacterial microbiota associated with Rhipicephalus sanguineus (s.l.) ticks from France, Senegal and Arizona.	2017	Unknown	10.1186/s13071-017-2352-9
459	Ixodidae	Rhipicephalus	Rhipicephalus sanguineus	0	1, 2	1	2	Pseudomonas	Pseudomonadaceae			1	France	Auvergne	4.93333	44.5333	Illumina Miseq	Bacterial microbiota associated with Rhipicephalus sanguineus (s.l.) ticks from France, Senegal and Arizona.	2017	Unknown	10.1186/s13071-017-2352-9
460	Ixodidae	Rhipicephalus	Rhipicephalus sanguineus	0	1, 2	1	2	Rhodococcus	Nocardiaceae			1	France	Auvergne	4.93333	44.5333	Illumina Miseq	Bacterial microbiota associated with Rhipicephalus sanguineus (s.l.) ticks from France, Senegal and Arizona.	2017	Unknown	10.1186/s13071-017-2352-9
461	Ixodidae	Rhipicephalus	Rhipicephalus sanguineus	0	1, 2	1	2	Rickettsia	Rickettsiaceae	Rickettsia		2	France	Auvergne	4.93333	44.5333	Illumina Miseq	Bacterial microbiota associated with Rhipicephalus sanguineus (s.l.) ticks from France, Senegal and Arizona.	2017	Unknown	10.1186/s13071-017-2352-9
462	Ixodidae	Rhipicephalus	Rhipicephalus sanguineus	0	1, 2	1	2	Staphylococcus	Staphylococcaceae			1	France	Auvergne	4.93333	44.5333	Illumina Miseq	Bacterial microbiota associated with Rhipicephalus sanguineus (s.l.) ticks from France, Senegal and Arizona.	2017	Unknown	10.1186/s13071-017-2352-9
463	Ixodidae	Rhipicephalus	Rhipicephalus sanguineus	0	1, 2	1	2	Acinetobacter	Moraxellaceae			1	France	Languedoc-Roussillon	4.0833	43.7833	Illumina Miseq	Bacterial microbiota associated with Rhipicephalus sanguineus (s.l.) ticks from France, Senegal and Arizona.	2017	Unknown	10.1186/s13071-017-2352-9
464	Ixodidae	Rhipicephalus	Rhipicephalus sanguineus	0	1, 2	1	2	Arthrobacter	Micrococcaceae			1	France	Languedoc-Roussillon	4.0833	43.7833	Illumina Miseq	Bacterial microbiota associated with Rhipicephalus sanguineus (s.l.) ticks from France, Senegal and Arizona.	2017	Unknown	10.1186/s13071-017-2352-9
465	Ixodidae	Rhipicephalus	Rhipicephalus sanguineus	0	1, 2	1	2	Bacillus	Bacillaceae	Bacillus		2	France	Languedoc-Roussillon	4.0833	43.7833	Illumina Miseq	Bacterial microbiota associated with Rhipicephalus sanguineus (s.l.) ticks from France, Senegal and Arizona.	2017	Unknown	10.1186/s13071-017-2352-9
466	Ixodidae	Rhipicephalus	Rhipicephalus sanguineus	0	1, 2	1	2	Bhargavaea	Planococcaceae			1	France	Languedoc-Roussillon	4.0833	43.7833	Illumina Miseq	Bacterial microbiota associated with Rhipicephalus sanguineus (s.l.) ticks from France, Senegal and Arizona.	2017	Unknown	10.1186/s13071-017-2352-9
467	Ixodidae	Rhipicephalus	Rhipicephalus sanguineus	0	1, 2	1	2	Bradyrhizobium	Bradyrhizobiaceae			1	France	Languedoc-Roussillon	4.0833	43.7833	Illumina Miseq	Bacterial microbiota associated with Rhipicephalus sanguineus (s.l.) ticks from France, Senegal and Arizona.	2017	Unknown	10.1186/s13071-017-2352-9
468	Ixodidae	Rhipicephalus	Rhipicephalus sanguineus	0	1, 2	1	2	Coxiella	Coxiellaceae			1	France	Languedoc-Roussillon	4.0833	43.7833	Illumina Miseq	Bacterial microbiota associated with Rhipicephalus sanguineus (s.l.) ticks from France, Senegal and Arizona.	2017	Unknown	10.1186/s13071-017-2352-9
469	Ixodidae	Rhipicephalus	Rhipicephalus sanguineus	0	1, 2	1	2	Enterococcus	Enterococcaceae			1	France	Languedoc-Roussillon	4.0833	43.7833	Illumina Miseq	Bacterial microbiota associated with Rhipicephalus sanguineus (s.l.) ticks from France, Senegal and Arizona.	2017	Unknown	10.1186/s13071-017-2352-9
470	Ixodidae	Rhipicephalus	Rhipicephalus sanguineus	0	1, 2	1	2	Lactobaillus	Lactobacillaceae	Lactobacillus		2	France	Languedoc-Roussillon	4.0833	43.7833	Illumina Miseq	Bacterial microbiota associated with Rhipicephalus sanguineus (s.l.) ticks from France, Senegal and Arizona.	2017	Unknown	10.1186/s13071-017-2352-9
471	Ixodidae	Rhipicephalus	Rhipicephalus sanguineus	0	1, 2	1	2	Lysinibacillus	Bacillaceae			1	France	Languedoc-Roussillon	4.0833	43.7833	Illumina Miseq	Bacterial microbiota associated with Rhipicephalus sanguineus (s.l.) ticks from France, Senegal and Arizona.	2017	Unknown	10.1186/s13071-017-2352-9
472	Ixodidae	Rhipicephalus	Rhipicephalus sanguineus	0	1, 2	1	2	Macrococcus	Staphylococcaceae			1	France	Languedoc-Roussillon	4.0833	43.7833	Illumina Miseq	Bacterial microbiota associated with Rhipicephalus sanguineus (s.l.) ticks from France, Senegal and Arizona.	2017	Unknown	10.1186/s13071-017-2352-9
473	Ixodidae	Rhipicephalus	Rhipicephalus sanguineus	0	1, 2	1	2	Massilia	Oxalobacteraceae	Massilia		2	France	Languedoc-Roussillon	4.0833	43.7833	Illumina Miseq	Bacterial microbiota associated with Rhipicephalus sanguineus (s.l.) ticks from France, Senegal and Arizona.	2017	Unknown	10.1186/s13071-017-2352-9
474	Ixodidae	Rhipicephalus	Rhipicephalus sanguineus	0	1, 2	1	2	Microbacterium	Microbacteriaceae			1	France	Languedoc-Roussillon	4.0833	43.7833	Illumina Miseq	Bacterial microbiota associated with Rhipicephalus sanguineus (s.l.) ticks from France, Senegal and Arizona.	2017	Unknown	10.1186/s13071-017-2352-9
475	Ixodidae	Rhipicephalus	Rhipicephalus sanguineus	0	1, 2	1	2	Micrococcus	Micrococcaceae			1	France	Languedoc-Roussillon	4.0833	43.7833	Illumina Miseq	Bacterial microbiota associated with Rhipicephalus sanguineus (s.l.) ticks from France, Senegal and Arizona.	2017	Unknown	10.1186/s13071-017-2352-9
476	Ixodidae	Rhipicephalus	Rhipicephalus sanguineus	0	1, 2	1	2	Proteus	Morganellaceae			1	France	Languedoc-Roussillon	4.0833	43.7833	Illumina Miseq	Bacterial microbiota associated with Rhipicephalus sanguineus (s.l.) ticks from France, Senegal and Arizona.	2017	Unknown	10.1186/s13071-017-2352-9
477	Ixodidae	Rhipicephalus	Rhipicephalus sanguineus	0	1, 2	1	2	Pseudomonas	Pseudomonadaceae			1	France	Languedoc-Roussillon	4.0833	43.7833	Illumina Miseq	Bacterial microbiota associated with Rhipicephalus sanguineus (s.l.) ticks from France, Senegal and Arizona.	2017	Unknown	10.1186/s13071-017-2352-9
478	Ixodidae	Rhipicephalus	Rhipicephalus sanguineus	0	1, 2	1	2	Rhodococcus	Nocardiaceae			1	France	Languedoc-Roussillon	4.0833	43.7833	Illumina Miseq	Bacterial microbiota associated with Rhipicephalus sanguineus (s.l.) ticks from France, Senegal and Arizona.	2017	Unknown	10.1186/s13071-017-2352-9
479	Ixodidae	Rhipicephalus	Rhipicephalus sanguineus	0	1, 2	1	2	Rickettsia	Rickettsiaceae	Rickettsia		2	France	Languedoc-Roussillon	4.0833	43.7833	Illumina Miseq	Bacterial microbiota associated with Rhipicephalus sanguineus (s.l.) ticks from France, Senegal and Arizona.	2017	Unknown	10.1186/s13071-017-2352-9
480	Ixodidae	Rhipicephalus	Rhipicephalus sanguineus	0	1, 2	1	2	Staphylococcus	Staphylococcaceae			1	France	Languedoc-Roussillon	4.0833	43.7833	Illumina Miseq	Bacterial microbiota associated with Rhipicephalus sanguineus (s.l.) ticks from France, Senegal and Arizona.	2017	Unknown	10.1186/s13071-017-2352-9
481	Ixodidae	Rhipicephalus	Rhipicephalus sanguineus	0	1, 2	1	2	Acinetobacter	Moraxellaceae			1	France	Languedoc-Roussillon	4.21666	43.7	Illumina Miseq	Bacterial microbiota associated with Rhipicephalus sanguineus (s.l.) ticks from France, Senegal and Arizona.	2017	Unknown	10.1186/s13071-017-2352-9
482	Ixodidae	Rhipicephalus	Rhipicephalus sanguineus	0	1, 2	1	2	Arthrobacter	Micrococcaceae			1	France	Languedoc-Roussillon	4.21666	43.7	Illumina Miseq	Bacterial microbiota associated with Rhipicephalus sanguineus (s.l.) ticks from France, Senegal and Arizona.	2017	Unknown	10.1186/s13071-017-2352-9
483	Ixodidae	Rhipicephalus	Rhipicephalus sanguineus	0	1, 2	1	2	Bacillus	Bacillaceae	Bacillus		2	France	Languedoc-Roussillon	4.21666	43.7	Illumina Miseq	Bacterial microbiota associated with Rhipicephalus sanguineus (s.l.) ticks from France, Senegal and Arizona.	2017	Unknown	10.1186/s13071-017-2352-9
484	Ixodidae	Rhipicephalus	Rhipicephalus sanguineus	0	1, 2	1	2	Bhargavaea	Planococcaceae			1	France	Languedoc-Roussillon	4.21666	43.7	Illumina Miseq	Bacterial microbiota associated with Rhipicephalus sanguineus (s.l.) ticks from France, Senegal and Arizona.	2017	Unknown	10.1186/s13071-017-2352-9
485	Ixodidae	Rhipicephalus	Rhipicephalus sanguineus	0	1, 2	1	2	Bradyrhizobium	Bradyrhizobiaceae			1	France	Languedoc-Roussillon	4.21666	43.7	Illumina Miseq	Bacterial microbiota associated with Rhipicephalus sanguineus (s.l.) ticks from France, Senegal and Arizona.	2017	Unknown	10.1186/s13071-017-2352-9
486	Ixodidae	Rhipicephalus	Rhipicephalus sanguineus	0	1, 2	1	2	Coxiella	Coxiellaceae			1	France	Languedoc-Roussillon	4.21666	43.7	Illumina Miseq	Bacterial microbiota associated with Rhipicephalus sanguineus (s.l.) ticks from France, Senegal and Arizona.	2017	Unknown	10.1186/s13071-017-2352-9
487	Ixodidae	Rhipicephalus	Rhipicephalus sanguineus	0	1, 2	1	2	Enterococcus	Enterococcaceae			1	France	Languedoc-Roussillon	4.21666	43.7	Illumina Miseq	Bacterial microbiota associated with Rhipicephalus sanguineus (s.l.) ticks from France, Senegal and Arizona.	2017	Unknown	10.1186/s13071-017-2352-9
488	Ixodidae	Rhipicephalus	Rhipicephalus sanguineus	0	1, 2	1	2	Lactobaillus	Lactobacillaceae	Lactobacillus		2	France	Languedoc-Roussillon	4.21666	43.7	Illumina Miseq	Bacterial microbiota associated with Rhipicephalus sanguineus (s.l.) ticks from France, Senegal and Arizona.	2017	Unknown	10.1186/s13071-017-2352-9
489	Ixodidae	Rhipicephalus	Rhipicephalus sanguineus	0	1, 2	1	2	Lysinibacillus	Bacillaceae			1	France	Languedoc-Roussillon	4.21666	43.7	Illumina Miseq	Bacterial microbiota associated with Rhipicephalus sanguineus (s.l.) ticks from France, Senegal and Arizona.	2017	Unknown	10.1186/s13071-017-2352-9
490	Ixodidae	Rhipicephalus	Rhipicephalus sanguineus	0	1, 2	1	2	Macrococcus	Staphylococcaceae			1	France	Languedoc-Roussillon	4.21666	43.7	Illumina Miseq	Bacterial microbiota associated with Rhipicephalus sanguineus (s.l.) ticks from France, Senegal and Arizona.	2017	Unknown	10.1186/s13071-017-2352-9
491	Ixodidae	Rhipicephalus	Rhipicephalus sanguineus	0	1, 2	1	2	Massilia	Oxalobacteraceae	Massilia		2	France	Languedoc-Roussillon	4.21666	43.7	Illumina Miseq	Bacterial microbiota associated with Rhipicephalus sanguineus (s.l.) ticks from France, Senegal and Arizona.	2017	Unknown	10.1186/s13071-017-2352-9
492	Ixodidae	Rhipicephalus	Rhipicephalus sanguineus	0	1, 2	1	2	Microbacterium	Microbacteriaceae			1	France	Languedoc-Roussillon	4.21666	43.7	Illumina Miseq	Bacterial microbiota associated with Rhipicephalus sanguineus (s.l.) ticks from France, Senegal and Arizona.	2017	Unknown	10.1186/s13071-017-2352-9
493	Ixodidae	Rhipicephalus	Rhipicephalus sanguineus	0	1, 2	1	2	Micrococcus	Micrococcaceae			1	France	Languedoc-Roussillon	4.21666	43.7	Illumina Miseq	Bacterial microbiota associated with Rhipicephalus sanguineus (s.l.) ticks from France, Senegal and Arizona.	2017	Unknown	10.1186/s13071-017-2352-9
494	Ixodidae	Rhipicephalus	Rhipicephalus sanguineus	0	1, 2	1	2	Proteus	Morganellaceae			1	France	Languedoc-Roussillon	4.21666	43.7	Illumina Miseq	Bacterial microbiota associated with Rhipicephalus sanguineus (s.l.) ticks from France, Senegal and Arizona.	2017	Unknown	10.1186/s13071-017-2352-9
495	Ixodidae	Rhipicephalus	Rhipicephalus sanguineus	0	1, 2	1	2	Pseudomonas	Pseudomonadaceae			1	France	Languedoc-Roussillon	4.21666	43.7	Illumina Miseq	Bacterial microbiota associated with Rhipicephalus sanguineus (s.l.) ticks from France, Senegal and Arizona.	2017	Unknown	10.1186/s13071-017-2352-9
496	Ixodidae	Rhipicephalus	Rhipicephalus sanguineus	0	1, 2	1	2	Rhodococcus	Nocardiaceae			1	France	Languedoc-Roussillon	4.21666	43.7	Illumina Miseq	Bacterial microbiota associated with Rhipicephalus sanguineus (s.l.) ticks from France, Senegal and Arizona.	2017	Unknown	10.1186/s13071-017-2352-9
497	Ixodidae	Rhipicephalus	Rhipicephalus sanguineus	0	1, 2	1	2	Rickettsia	Rickettsiaceae	Rickettsia		2	France	Languedoc-Roussillon	4.21666	43.7	Illumina Miseq	Bacterial microbiota associated with Rhipicephalus sanguineus (s.l.) ticks from France, Senegal and Arizona.	2017	Unknown	10.1186/s13071-017-2352-9
498	Ixodidae	Rhipicephalus	Rhipicephalus sanguineus	0	1, 2	1	2	Staphylococcus	Staphylococcaceae			1	France	Languedoc-Roussillon	4.21666	43.7	Illumina Miseq	Bacterial microbiota associated with Rhipicephalus sanguineus (s.l.) ticks from France, Senegal and Arizona.	2017	Unknown	10.1186/s13071-017-2352-9
499	Ixodidae	Rhipicephalus	Rhipicephalus sanguineus	0	1, 2	1	2	Acinetobacter	Moraxellaceae			1	France	Languedoc-Roussillon	4.433	43.66	Illumina Miseq	Bacterial microbiota associated with Rhipicephalus sanguineus (s.l.) ticks from France, Senegal and Arizona.	2017	Unknown	10.1186/s13071-017-2352-9
500	Ixodidae	Rhipicephalus	Rhipicephalus sanguineus	0	1, 2	1	2	Arthrobacter	Micrococcaceae			1	France	Languedoc-Roussillon	4.433	43.66	Illumina Miseq	Bacterial microbiota associated with Rhipicephalus sanguineus (s.l.) ticks from France, Senegal and Arizona.	2017	Unknown	10.1186/s13071-017-2352-9
501	Ixodidae	Rhipicephalus	Rhipicephalus sanguineus	0	1, 2	1	2	Bacillus	Bacillaceae	Bacillus		2	France	Languedoc-Roussillon	4.433	43.66	Illumina Miseq	Bacterial microbiota associated with Rhipicephalus sanguineus (s.l.) ticks from France, Senegal and Arizona.	2017	Unknown	10.1186/s13071-017-2352-9
502	Ixodidae	Rhipicephalus	Rhipicephalus sanguineus	0	1, 2	1	2	Bhargavaea	Planococcaceae			1	France	Languedoc-Roussillon	4.433	43.66	Illumina Miseq	Bacterial microbiota associated with Rhipicephalus sanguineus (s.l.) ticks from France, Senegal and Arizona.	2017	Unknown	10.1186/s13071-017-2352-9
503	Ixodidae	Rhipicephalus	Rhipicephalus sanguineus	0	1, 2	1	2	Bradyrhizobium	Bradyrhizobiaceae			1	France	Languedoc-Roussillon	4.433	43.66	Illumina Miseq	Bacterial microbiota associated with Rhipicephalus sanguineus (s.l.) ticks from France, Senegal and Arizona.	2017	Unknown	10.1186/s13071-017-2352-9
504	Ixodidae	Rhipicephalus	Rhipicephalus sanguineus	0	1, 2	1	2	Coxiella	Coxiellaceae			1	France	Languedoc-Roussillon	4.433	43.66	Illumina Miseq	Bacterial microbiota associated with Rhipicephalus sanguineus (s.l.) ticks from France, Senegal and Arizona.	2017	Unknown	10.1186/s13071-017-2352-9
505	Ixodidae	Rhipicephalus	Rhipicephalus sanguineus	0	1, 2	1	2	Enterococcus	Enterococcaceae			1	France	Languedoc-Roussillon	4.433	43.66	Illumina Miseq	Bacterial microbiota associated with Rhipicephalus sanguineus (s.l.) ticks from France, Senegal and Arizona.	2017	Unknown	10.1186/s13071-017-2352-9
506	Ixodidae	Rhipicephalus	Rhipicephalus sanguineus	0	1, 2	1	2	Lactobaillus	Lactobacillaceae	Lactobacillus		2	France	Languedoc-Roussillon	4.433	43.66	Illumina Miseq	Bacterial microbiota associated with Rhipicephalus sanguineus (s.l.) ticks from France, Senegal and Arizona.	2017	Unknown	10.1186/s13071-017-2352-9
507	Ixodidae	Rhipicephalus	Rhipicephalus sanguineus	0	1, 2	1	2	Lysinibacillus	Bacillaceae			1	France	Languedoc-Roussillon	4.433	43.66	Illumina Miseq	Bacterial microbiota associated with Rhipicephalus sanguineus (s.l.) ticks from France, Senegal and Arizona.	2017	Unknown	10.1186/s13071-017-2352-9
508	Ixodidae	Rhipicephalus	Rhipicephalus sanguineus	0	1, 2	1	2	Macrococcus	Staphylococcaceae			1	France	Languedoc-Roussillon	4.433	43.66	Illumina Miseq	Bacterial microbiota associated with Rhipicephalus sanguineus (s.l.) ticks from France, Senegal and Arizona.	2017	Unknown	10.1186/s13071-017-2352-9
509	Ixodidae	Rhipicephalus	Rhipicephalus sanguineus	0	1, 2	1	2	Massilia	Oxalobacteraceae	Massilia		2	France	Languedoc-Roussillon	4.433	43.66	Illumina Miseq	Bacterial microbiota associated with Rhipicephalus sanguineus (s.l.) ticks from France, Senegal and Arizona.	2017	Unknown	10.1186/s13071-017-2352-9
510	Ixodidae	Rhipicephalus	Rhipicephalus sanguineus	0	1, 2	1	2	Microbacterium	Microbacteriaceae			1	France	Languedoc-Roussillon	4.433	43.66	Illumina Miseq	Bacterial microbiota associated with Rhipicephalus sanguineus (s.l.) ticks from France, Senegal and Arizona.	2017	Unknown	10.1186/s13071-017-2352-9
511	Ixodidae	Rhipicephalus	Rhipicephalus sanguineus	0	1, 2	1	2	Micrococcus	Micrococcaceae			1	France	Languedoc-Roussillon	4.433	43.66	Illumina Miseq	Bacterial microbiota associated with Rhipicephalus sanguineus (s.l.) ticks from France, Senegal and Arizona.	2017	Unknown	10.1186/s13071-017-2352-9
512	Ixodidae	Rhipicephalus	Rhipicephalus sanguineus	0	1, 2	1	2	Proteus	Morganellaceae			1	France	Languedoc-Roussillon	4.433	43.66	Illumina Miseq	Bacterial microbiota associated with Rhipicephalus sanguineus (s.l.) ticks from France, Senegal and Arizona.	2017	Unknown	10.1186/s13071-017-2352-9
513	Ixodidae	Rhipicephalus	Rhipicephalus sanguineus	0	1, 2	1	2	Pseudomonas	Pseudomonadaceae			1	France	Languedoc-Roussillon	4.433	43.66	Illumina Miseq	Bacterial microbiota associated with Rhipicephalus sanguineus (s.l.) ticks from France, Senegal and Arizona.	2017	Unknown	10.1186/s13071-017-2352-9
514	Ixodidae	Rhipicephalus	Rhipicephalus sanguineus	0	1, 2	1	2	Rhodococcus	Nocardiaceae			1	France	Languedoc-Roussillon	4.433	43.66	Illumina Miseq	Bacterial microbiota associated with Rhipicephalus sanguineus (s.l.) ticks from France, Senegal and Arizona.	2017	Unknown	10.1186/s13071-017-2352-9
515	Ixodidae	Rhipicephalus	Rhipicephalus sanguineus	0	1, 2	1	2	Rickettsia	Rickettsiaceae	Rickettsia		2	France	Languedoc-Roussillon	4.433	43.66	Illumina Miseq	Bacterial microbiota associated with Rhipicephalus sanguineus (s.l.) ticks from France, Senegal and Arizona.	2017	Unknown	10.1186/s13071-017-2352-9
516	Ixodidae	Rhipicephalus	Rhipicephalus sanguineus	0	1, 2	1	2	Staphylococcus	Staphylococcaceae			1	France	Languedoc-Roussillon	4.433	43.66	Illumina Miseq	Bacterial microbiota associated with Rhipicephalus sanguineus (s.l.) ticks from France, Senegal and Arizona.	2017	Unknown	10.1186/s13071-017-2352-9
517	Ixodidae	Rhipicephalus	Rhipicephalus sanguineus	0	1, 2	1	2	Acinetobacter	Moraxellaceae			1	France	Provence-Alpes-Cte d'Azur	5.9166	43.116	Illumina Miseq	Bacterial microbiota associated with Rhipicephalus sanguineus (s.l.) ticks from France, Senegal and Arizona.	2017	Unknown	10.1186/s13071-017-2352-9
518	Ixodidae	Rhipicephalus	Rhipicephalus sanguineus	0	1, 2	1	2	Arthrobacter	Micrococcaceae			1	France	Provence-Alpes-Cte d'Azur	5.9166	43.116	Illumina Miseq	Bacterial microbiota associated with Rhipicephalus sanguineus (s.l.) ticks from France, Senegal and Arizona.	2017	Unknown	10.1186/s13071-017-2352-9
519	Ixodidae	Rhipicephalus	Rhipicephalus sanguineus	0	1, 2	1	2	Bacillus	Bacillaceae	Bacillus		2	France	Provence-Alpes-Cte d'Azur	5.9166	43.116	Illumina Miseq	Bacterial microbiota associated with Rhipicephalus sanguineus (s.l.) ticks from France, Senegal and Arizona.	2017	Unknown	10.1186/s13071-017-2352-9
520	Ixodidae	Rhipicephalus	Rhipicephalus sanguineus	0	1, 2	1	2	Bhargavaea	Planococcaceae			1	France	Provence-Alpes-Cte d'Azur	5.9166	43.116	Illumina Miseq	Bacterial microbiota associated with Rhipicephalus sanguineus (s.l.) ticks from France, Senegal and Arizona.	2017	Unknown	10.1186/s13071-017-2352-9
521	Ixodidae	Rhipicephalus	Rhipicephalus sanguineus	0	1, 2	1	2	Bradyrhizobium	Bradyrhizobiaceae			1	France	Provence-Alpes-Cte d'Azur	5.9166	43.116	Illumina Miseq	Bacterial microbiota associated with Rhipicephalus sanguineus (s.l.) ticks from France, Senegal and Arizona.	2017	Unknown	10.1186/s13071-017-2352-9
522	Ixodidae	Rhipicephalus	Rhipicephalus sanguineus	0	1, 2	1	2	Coxiella	Coxiellaceae			1	France	Provence-Alpes-Cte d'Azur	5.9166	43.116	Illumina Miseq	Bacterial microbiota associated with Rhipicephalus sanguineus (s.l.) ticks from France, Senegal and Arizona.	2017	Unknown	10.1186/s13071-017-2352-9
523	Ixodidae	Rhipicephalus	Rhipicephalus sanguineus	0	1, 2	1	2	Enterococcus	Enterococcaceae			1	France	Provence-Alpes-Cte d'Azur	5.9166	43.116	Illumina Miseq	Bacterial microbiota associated with Rhipicephalus sanguineus (s.l.) ticks from France, Senegal and Arizona.	2017	Unknown	10.1186/s13071-017-2352-9
524	Ixodidae	Rhipicephalus	Rhipicephalus sanguineus	0	1, 2	1	2	Lactobaillus	Lactobacillaceae	Lactobacillus		2	France	Provence-Alpes-Cte d'Azur	5.9166	43.116	Illumina Miseq	Bacterial microbiota associated with Rhipicephalus sanguineus (s.l.) ticks from France, Senegal and Arizona.	2017	Unknown	10.1186/s13071-017-2352-9
525	Ixodidae	Rhipicephalus	Rhipicephalus sanguineus	0	1, 2	1	2	Lysinibacillus	Bacillaceae			1	France	Provence-Alpes-Cte d'Azur	5.9166	43.116	Illumina Miseq	Bacterial microbiota associated with Rhipicephalus sanguineus (s.l.) ticks from France, Senegal and Arizona.	2017	Unknown	10.1186/s13071-017-2352-9
526	Ixodidae	Rhipicephalus	Rhipicephalus sanguineus	0	1, 2	1	2	Macrococcus	Staphylococcaceae			1	France	Provence-Alpes-Cte d'Azur	5.9166	43.116	Illumina Miseq	Bacterial microbiota associated with Rhipicephalus sanguineus (s.l.) ticks from France, Senegal and Arizona.	2017	Unknown	10.1186/s13071-017-2352-9
527	Ixodidae	Rhipicephalus	Rhipicephalus sanguineus	0	1, 2	1	2	Massilia	Oxalobacteraceae	Massilia		2	France	Provence-Alpes-Cte d'Azur	5.9166	43.116	Illumina Miseq	Bacterial microbiota associated with Rhipicephalus sanguineus (s.l.) ticks from France, Senegal and Arizona.	2017	Unknown	10.1186/s13071-017-2352-9
528	Ixodidae	Rhipicephalus	Rhipicephalus sanguineus	0	1, 2	1	2	Microbacterium	Microbacteriaceae			1	France	Provence-Alpes-Cte d'Azur	5.9166	43.116	Illumina Miseq	Bacterial microbiota associated with Rhipicephalus sanguineus (s.l.) ticks from France, Senegal and Arizona.	2017	Unknown	10.1186/s13071-017-2352-9
529	Ixodidae	Rhipicephalus	Rhipicephalus sanguineus	0	1, 2	1	2	Micrococcus	Micrococcaceae			1	France	Provence-Alpes-Cte d'Azur	5.9166	43.116	Illumina Miseq	Bacterial microbiota associated with Rhipicephalus sanguineus (s.l.) ticks from France, Senegal and Arizona.	2017	Unknown	10.1186/s13071-017-2352-9
530	Ixodidae	Rhipicephalus	Rhipicephalus sanguineus	0	1, 2	1	2	Proteus	Morganellaceae			1	France	Provence-Alpes-Cte d'Azur	5.9166	43.116	Illumina Miseq	Bacterial microbiota associated with Rhipicephalus sanguineus (s.l.) ticks from France, Senegal and Arizona.	2017	Unknown	10.1186/s13071-017-2352-9
531	Ixodidae	Rhipicephalus	Rhipicephalus sanguineus	0	1, 2	1	2	Pseudomonas	Pseudomonadaceae			1	France	Provence-Alpes-Cte d'Azur	5.9166	43.116	Illumina Miseq	Bacterial microbiota associated with Rhipicephalus sanguineus (s.l.) ticks from France, Senegal and Arizona.	2017	Unknown	10.1186/s13071-017-2352-9
532	Ixodidae	Rhipicephalus	Rhipicephalus sanguineus	0	1, 2	1	2	Rhodococcus	Nocardiaceae			1	France	Provence-Alpes-Cte d'Azur	5.9166	43.116	Illumina Miseq	Bacterial microbiota associated with Rhipicephalus sanguineus (s.l.) ticks from France, Senegal and Arizona.	2017	Unknown	10.1186/s13071-017-2352-9
533	Ixodidae	Rhipicephalus	Rhipicephalus sanguineus	0	1, 2	1	2	Rickettsia	Rickettsiaceae	Rickettsia		2	France	Provence-Alpes-Cte d'Azur	5.9166	43.116	Illumina Miseq	Bacterial microbiota associated with Rhipicephalus sanguineus (s.l.) ticks from France, Senegal and Arizona.	2017	Unknown	10.1186/s13071-017-2352-9
534	Ixodidae	Rhipicephalus	Rhipicephalus sanguineus	0	1, 2	1	2	Staphylococcus	Staphylococcaceae			1	France	Provence-Alpes-Cte d'Azur	5.9166	43.116	Illumina Miseq	Bacterial microbiota associated with Rhipicephalus sanguineus (s.l.) ticks from France, Senegal and Arizona.	2017	Unknown	10.1186/s13071-017-2352-9
535	Ixodidae	Ixodes	Ixodes ricinus	0, 1	1, 2	4	1	Bronnoya virus			Bronnoya virus	3	Norway	Buskerud	5.9339	59.7321	Illumina HiSeq 2500	Characterizing the virome of Ixodes ricinus ticks from northern Europe.	2017	2011-2014	10.1038/s41598-017-11439-y
536	Ixodidae	Ixodes	Ixodes ricinus	0, 1	1, 2	4	1	Norway nairovirus 1	Nairoviridae	Orthonairovirus	Norway nairovirus 1	3	Norway	Buskerud	10.5605	59.5425	Illumina HiSeq 2500	Characterizing the virome of Ixodes ricinus ticks from northern Europe.	2017	2011-2014	10.1038/s41598-017-11439-y
537	Ixodidae	Ixodes	Ixodes ricinus	0, 1	1, 2	4	1	Norway phlebovirus 1	Phenuiviridae	Ixovirus	Norway phlebovirus 1	3	Norway	Vest-Agder	7.3667	58	Illumina HiSeq 2500	Characterizing the virome of Ixodes ricinus ticks from northern Europe.	2017	2011-2014	10.1038/s41598-017-11439-y
538	Ixodidae	Ixodes	Ixodes ricinus	0, 1	1, 2	4	1	Norway luteo-like virus 1	Luteoviridae		Norway luteo-like virus 1	3	Norway	Telemark	9.0393	58.5845	Illumina HiSeq 2500	Characterizing the virome of Ixodes ricinus ticks from northern Europe.	2017	2011-2014	10.1038/s41598-017-11439-y
539	Ixodidae	Ixodes	Ixodes ricinus	0, 1	1, 2	4	1	Norway luteo-like virus 2	Luteoviridae		Norway luteo-like virus 2	3	Norway	Akershus	10.54	59.857	Illumina HiSeq 2500	Characterizing the virome of Ixodes ricinus ticks from northern Europe.	2017	2011-2014	10.1038/s41598-017-11439-y
540	Ixodidae	Ixodes	Ixodes ricinus	0, 1	1, 2	4	1	Norway luteo-like virus 3	Luteoviridae		Norway luteo-like virus 3	3	Norway	Hordaland	5.9339	59.7321	Illumina HiSeq 2500	Characterizing the virome of Ixodes ricinus ticks from northern Europe.	2017	2011-2014	10.1038/s41598-017-11439-y
541	Ixodidae	Ixodes	Ixodes ricinus	0, 1	1, 2	4	1	Norway luteo-like virus 4	Luteoviridae		Norway luteo-like virus 4	3	Norway	Akershus	10.54	59.857	Illumina HiSeq 2500	Characterizing the virome of Ixodes ricinus ticks from northern Europe.	2017	2011-2014	10.1038/s41598-017-11439-y
542	Ixodidae	Ixodes	Ixodes ricinus	0, 1	1, 2	4	1	Norway mononegavirus 1			Norway mononegavirus 1	3	Norway	Akershus	10.54	59.857	Illumina HiSeq 2500	Characterizing the virome of Ixodes ricinus ticks from northern Europe.	2017	2011-2014	10.1038/s41598-017-11439-y
543	Ixodidae	Ixodes	Ixodes ricinus	0, 1	1, 2	4	1	Norway partiti-like virus 1	Partitiviridae		Norway partiti-like virus 1	3	Norway	Meore and Romsdl	8.1202	63.0539	Illumina HiSeq 2500	Characterizing the virome of Ixodes ricinus ticks from northern Europe.	2017	2011-2014	10.1038/s41598-017-11439-y
544	Ixodidae	Ixodes	Ixodes scapularis	1	3	2	2	Rickettsiaceae	Rickettsiaceae			1	Canada	Ontario	-85.82	50.08	Ion Torrent PGM	Comparison of bacterial 16S rRNA variable regions for microbiome surveys of ticks.	2017	2014	10.1016/j.ttbdis.2017.02.002
545	Ixodidae	Ixodes	Ixodes scapularis	1	3	2	2	Pseudomonadaceae	Pseudomonadaceae			1	Canada	Ontario	-85.82	50.08	Ion Torrent PGM	Comparison of bacterial 16S rRNA variable regions for microbiome surveys of ticks.	2017	2014	10.1016/j.ttbdis.2017.02.002
546	Ixodidae	Ixodes	Ixodes scapularis	1	3	2	2	Burkholderiaceae	Burkholderiaceae			1	Canada	Ontario	-85.82	50.08	Ion Torrent PGM	Comparison of bacterial 16S rRNA variable regions for microbiome surveys of ticks.	2017	2014	10.1016/j.ttbdis.2017.02.002
547	Ixodidae	Ixodes	Ixodes scapularis	1	3	2	2	Rickettsiaceae	Rickettsiaceae			1	Canada	Ontario	-85.82	50.08	Ion Torrent PGM	Comparison of bacterial 16S rRNA variable regions for microbiome surveys of ticks.	2017	2013	10.1016/j.ttbdis.2017.02.002
548	Ixodidae	Ixodes	Ixodes scapularis	1	3	2	2	Pseudomonadaceae	Pseudomonadaceae			1	Canada	Ontario	-85.82	50.08	Ion Torrent PGM	Comparison of bacterial 16S rRNA variable regions for microbiome surveys of ticks.	2017	2013	10.1016/j.ttbdis.2017.02.002
549	Ixodidae	Ixodes	Ixodes angustus	1	3	2	2	Francisellaceae	Francisellaceae			1	Canada	British Columbia	-122.14	52.1293	Ion Torrent PGM	Comparison of bacterial 16S rRNA variable regions for microbiome surveys of ticks.	2017	2014	10.1016/j.ttbdis.2017.02.002
550	Ixodidae	Ixodes	Ixodes angustus	1	3	2	2	Enterobacteriaceae	Enterobacteriaceae			1	Canada	British Columbia	-122.14	52.1293	Ion Torrent PGM	Comparison of bacterial 16S rRNA variable regions for microbiome surveys of ticks.	2017	2014	10.1016/j.ttbdis.2017.02.002
551	Ixodidae	Dermacentor	Dermacentor occidentalis	0	1, 2	1	2	Rickettsia	Rickettsiaceae	Rickettsia		2	United States of America	California	-116.77	33.0282	Illumina MiSeq	Endosymbiont interference and microbial diversity of the Pacific coast tick, Dermacentor occidentalis, in San Diego County, California.	2017	2014	10.7717/peerj.3202
552	Ixodidae	Dermacentor	Dermacentor occidentalis	0	1, 2	1	2	Francisella	Francisellaceae			1	United States of America	California	-116.77	33.0282	Illumina MiSeq	Endosymbiont interference and microbial diversity of the Pacific coast tick, Dermacentor occidentalis, in San Diego County, California.	2017	2014	10.7717/peerj.3202
553	Ixodidae	Dermacentor	Dermacentor occidentalis	0	1, 2	1	2	Sphingomonas	Sphingomonadaceae			1	United States of America	California	-116.77	33.0282	Illumina MiSeq	Endosymbiont interference and microbial diversity of the Pacific coast tick, Dermacentor occidentalis, in San Diego County, California.	2017	2014	10.7717/peerj.3202
554	Ixodidae	Dermacentor	Dermacentor occidentalis	0	1, 2	1	2	Methylobacterium	Methylobacteriaceae			1	United States of America	California	-116.77	33.0282	Illumina MiSeq	Endosymbiont interference and microbial diversity of the Pacific coast tick, Dermacentor occidentalis, in San Diego County, California.	2017	2014	10.7717/peerj.3202
555	Ixodidae	Dermacentor	Dermacentor occidentalis	0	1, 2	1	2	Hymenobacter	Hymenobacteraceae			1	United States of America	California	-116.77	33.0282	Illumina MiSeq	Endosymbiont interference and microbial diversity of the Pacific coast tick, Dermacentor occidentalis, in San Diego County, California.	2017	2014	10.7717/peerj.3202
556	Ixodidae	Dermacentor	Dermacentor occidentalis	0	1, 2	1	2	Rickettsia	Rickettsiaceae	Rickettsia		2	United States of America	Texas	-117.18	33.0607	Illumina MiSeq	Endosymbiont interference and microbial diversity of the Pacific coast tick, Dermacentor occidentalis, in San Diego County, California.	2017	2014	10.7717/peerj.3202
557	Ixodidae	Dermacentor	Dermacentor occidentalis	0	1, 2	1	2	Francisella	Francisellaceae			1	United States of America	Texas	-117.18	33.0607	Illumina MiSeq	Endosymbiont interference and microbial diversity of the Pacific coast tick, Dermacentor occidentalis, in San Diego County, California.	2017	2014	10.7717/peerj.3202
558	Ixodidae	Dermacentor	Dermacentor occidentalis	0	1, 2	1	2	Sphingomonas	Sphingomonadaceae			1	United States of America	Texas	-117.18	33.0607	Illumina MiSeq	Endosymbiont interference and microbial diversity of the Pacific coast tick, Dermacentor occidentalis, in San Diego County, California.	2017	2014	10.7717/peerj.3202
559	Ixodidae	Dermacentor	Dermacentor occidentalis	0	1, 2	1	2	Methylobacterium	Methylobacteriaceae			1	United States of America	Texas	-117.18	33.0607	Illumina MiSeq	Endosymbiont interference and microbial diversity of the Pacific coast tick, Dermacentor occidentalis, in San Diego County, California.	2017	2014	10.7717/peerj.3202
560	Ixodidae	Dermacentor	Dermacentor occidentalis	0	1, 2	1	2	Hymenobacter	Hymenobacteraceae			1	United States of America	Texas	-117.18	33.0607	Illumina MiSeq	Endosymbiont interference and microbial diversity of the Pacific coast tick, Dermacentor occidentalis, in San Diego County, California.	2017	2014	10.7717/peerj.3202
561	Ixodidae	Dermacentor	Dermacentor occidentalis	0	1, 2	1	2	Rickettsia	Rickettsiaceae	Rickettsia		2	United States of America	Arizona	-117.203	32.9068	Illumina MiSeq	Endosymbiont interference and microbial diversity of the Pacific coast tick, Dermacentor occidentalis, in San Diego County, California.	2017	2014	10.7717/peerj.3202
562	Ixodidae	Dermacentor	Dermacentor occidentalis	0	1, 2	1	2	Francisella	Francisellaceae			1	United States of America	Arizona	-117.203	32.9068	Illumina MiSeq	Endosymbiont interference and microbial diversity of the Pacific coast tick, Dermacentor occidentalis, in San Diego County, California.	2017	2014	10.7717/peerj.3202
563	Ixodidae	Dermacentor	Dermacentor occidentalis	0	1, 2	1	2	Sphingomonas	Sphingomonadaceae			1	United States of America	Arizona	-117.203	32.9068	Illumina MiSeq	Endosymbiont interference and microbial diversity of the Pacific coast tick, Dermacentor occidentalis, in San Diego County, California.	2017	2014	10.7717/peerj.3202
564	Ixodidae	Dermacentor	Dermacentor occidentalis	0	1, 2	1	2	Methylobacterium	Methylobacteriaceae			1	United States of America	Arizona	-117.203	32.9068	Illumina MiSeq	Endosymbiont interference and microbial diversity of the Pacific coast tick, Dermacentor occidentalis, in San Diego County, California.	2017	2014	10.7717/peerj.3202
565	Ixodidae	Dermacentor	Dermacentor occidentalis	0	1, 2	1	2	Hymenobacter	Hymenobacteraceae			1	United States of America	Arizona	-117.203	32.9068	Illumina MiSeq	Endosymbiont interference and microbial diversity of the Pacific coast tick, Dermacentor occidentalis, in San Diego County, California.	2017	2014	10.7717/peerj.3202
566	Ixodidae	Dermacentor	Dermacentor occidentalis	0	1, 2	1	2	Rickettsia	Rickettsiaceae	Rickettsia		2	United States of America	California	-117.046	32.8344	Illumina MiSeq	Endosymbiont interference and microbial diversity of the Pacific coast tick, Dermacentor occidentalis, in San Diego County, California.	2017	2014	10.7717/peerj.3202
567	Ixodidae	Dermacentor	Dermacentor occidentalis	0	1, 2	1	2	Francisella	Francisellaceae			1	United States of America	California	-117.046	32.8344	Illumina MiSeq	Endosymbiont interference and microbial diversity of the Pacific coast tick, Dermacentor occidentalis, in San Diego County, California.	2017	2014	10.7717/peerj.3202
568	Ixodidae	Dermacentor	Dermacentor occidentalis	0	1, 2	1	2	Sphingomonas	Sphingomonadaceae			1	United States of America	California	-117.046	32.8344	Illumina MiSeq	Endosymbiont interference and microbial diversity of the Pacific coast tick, Dermacentor occidentalis, in San Diego County, California.	2017	2014	10.7717/peerj.3202
569	Ixodidae	Dermacentor	Dermacentor occidentalis	0	1, 2	1	2	Methylobacterium	Methylobacteriaceae			1	United States of America	California	-117.046	32.8344	Illumina MiSeq	Endosymbiont interference and microbial diversity of the Pacific coast tick, Dermacentor occidentalis, in San Diego County, California.	2017	2014	10.7717/peerj.3202
570	Ixodidae	Dermacentor	Dermacentor occidentalis	0	1, 2	1	2	Hymenobacter	Hymenobacteraceae			1	United States of America	California	-117.046	32.8344	Illumina MiSeq	Endosymbiont interference and microbial diversity of the Pacific coast tick, Dermacentor occidentalis, in San Diego County, California.	2017	2014	10.7717/peerj.3202
571	Ixodidae	Dermacentor	Dermacentor occidentalis	0	1, 2	1	2	Rickettsia	Rickettsiaceae	Rickettsia		2	United States of America	California	-117.13	32.9386	Illumina MiSeq	Endosymbiont interference and microbial diversity of the Pacific coast tick, Dermacentor occidentalis, in San Diego County, California.	2017	2014	10.7717/peerj.3202
572	Ixodidae	Dermacentor	Dermacentor occidentalis	0	1, 2	1	2	Francisella	Francisellaceae			1	United States of America	California	-117.13	32.9386	Illumina MiSeq	Endosymbiont interference and microbial diversity of the Pacific coast tick, Dermacentor occidentalis, in San Diego County, California.	2017	2014	10.7717/peerj.3202
573	Ixodidae	Dermacentor	Dermacentor occidentalis	0	1, 2	1	2	Sphingomonas	Sphingomonadaceae			1	United States of America	California	-117.13	32.9386	Illumina MiSeq	Endosymbiont interference and microbial diversity of the Pacific coast tick, Dermacentor occidentalis, in San Diego County, California.	2017	2014	10.7717/peerj.3202
574	Ixodidae	Dermacentor	Dermacentor occidentalis	0	1, 2	1	2	Methylobacterium	Methylobacteriaceae			1	United States of America	California	-117.13	32.9386	Illumina MiSeq	Endosymbiont interference and microbial diversity of the Pacific coast tick, Dermacentor occidentalis, in San Diego County, California.	2017	2014	10.7717/peerj.3202
575	Ixodidae	Dermacentor	Dermacentor occidentalis	0	1, 2	1	2	Hymenobacter	Hymenobacteraceae			1	United States of America	California	-117.13	32.9386	Illumina MiSeq	Endosymbiont interference and microbial diversity of the Pacific coast tick, Dermacentor occidentalis, in San Diego County, California.	2017	2014	10.7717/peerj.3202
576	Ixodidae	Dermacentor	Dermacentor occidentalis	0	1	1	1	Orthonairovirus	Nairoviridae			1	United States of America	California	-119.839	37.1253	Illumina HiSeq 2500	Metagenomic-based Surveillance of Pacific Coast tick Dermacentor occidentalis Identifies Two Novel Bunyaviruses and an Emerging Human Ricksettsial Pathogen	2017	2011	10.1038/s41598-017-12047-6
577	Ixodidae	Dermacentor	Dermacentor occidentalis	0	1	1	1	Phlebovirus	Phenuiviridae			1	United States of America	California	-119.839	37.1253	Illumina HiSeq 2500	Metagenomic-based Surveillance of Pacific Coast tick Dermacentor occidentalis Identifies Two Novel Bunyaviruses and an Emerging Human Ricksettsial Pathogen	2017	2011	10.1038/s41598-017-12047-6
578	Ixodidae	Dermacentor	Dermacentor occidentalis	0	1	1	1	Alphabaculovirus	Baculoviridae			1	United States of America	California	-119.839	37.1253	Illumina HiSeq 2500	Metagenomic-based Surveillance of Pacific Coast tick Dermacentor occidentalis Identifies Two Novel Bunyaviruses and an Emerging Human Ricksettsial Pathogen	2017	2011	10.1038/s41598-017-12047-6
579	Ixodidae	Dermacentor	Dermacentor occidentalis	0	1	1	1	Muscavirus	Hytrosaviridae			1	United States of America	California	-119.839	37.1253	Illumina HiSeq 2500	Metagenomic-based Surveillance of Pacific Coast tick Dermacentor occidentalis Identifies Two Novel Bunyaviruses and an Emerging Human Ricksettsial Pathogen	2017	2011	10.1038/s41598-017-12047-6
580	Ixodidae	Dermacentor	Dermacentor occidentalis	0	1	1	1	Potyvirus	Potyviridae			1	United States of America	California	-119.839	37.1253	Illumina HiSeq 2500	Metagenomic-based Surveillance of Pacific Coast tick Dermacentor occidentalis Identifies Two Novel Bunyaviruses and an Emerging Human Ricksettsial Pathogen	2017	2011	10.1038/s41598-017-12047-6
581	Ixodidae	Dermacentor	Dermacentor occidentalis	0	2	1	1	Orthonairovirus	Nairoviridae			1	United States of America	California	-119.839	37.1253	Illumina HiSeq 2500	Metagenomic-based Surveillance of Pacific Coast tick Dermacentor occidentalis Identifies Two Novel Bunyaviruses and an Emerging Human Ricksettsial Pathogen	2017	2011	10.1038/s41598-017-12047-6
582	Ixodidae	Dermacentor	Dermacentor occidentalis	0	2	1	1	Phlebovirus	Phenuiviridae			1	United States of America	California	-119.839	37.1253	Illumina HiSeq 2500	Metagenomic-based Surveillance of Pacific Coast tick Dermacentor occidentalis Identifies Two Novel Bunyaviruses and an Emerging Human Ricksettsial Pathogen	2017	2011	10.1038/s41598-017-12047-6
583	Ixodidae	Dermacentor	Dermacentor occidentalis	0	2	1	1	Alphabaculovirus	Baculoviridae			1	United States of America	California	-119.839	37.1253	Illumina HiSeq 2500	Metagenomic-based Surveillance of Pacific Coast tick Dermacentor occidentalis Identifies Two Novel Bunyaviruses and an Emerging Human Ricksettsial Pathogen	2017	2011	10.1038/s41598-017-12047-6
584	Ixodidae	Dermacentor	Dermacentor occidentalis	0	2	1	1	Iteradensovirus	Parvoviridae			1	United States of America	California	-119.839	37.1253	Illumina HiSeq 2500	Metagenomic-based Surveillance of Pacific Coast tick Dermacentor occidentalis Identifies Two Novel Bunyaviruses and an Emerging Human Ricksettsial Pathogen	2017	2011	10.1038/s41598-017-12047-6
585	Ixodidae	Dermacentor	Dermacentor occidentalis	0	2	1	1	Muscavirus	Hytrosaviridae			1	United States of America	California	-119.839	37.1253	Illumina HiSeq 2500	Metagenomic-based Surveillance of Pacific Coast tick Dermacentor occidentalis Identifies Two Novel Bunyaviruses and an Emerging Human Ricksettsial Pathogen	2017	2011	10.1038/s41598-017-12047-6
586	Ixodidae	Dermacentor	Dermacentor occidentalis	0	2	1	1	Caulimovirus	Caulimoviridae			1	United States of America	California	-119.839	37.1253	Illumina HiSeq 2500	Metagenomic-based Surveillance of Pacific Coast tick Dermacentor occidentalis Identifies Two Novel Bunyaviruses and an Emerging Human Ricksettsial Pathogen	2017	2011	10.1038/s41598-017-12047-6
587	Ixodidae	Dermacentor	Dermacentor occidentalis	0	2	1	1	Tobamovirus	Virgaviridae			1	United States of America	California	-119.839	37.1253	Illumina HiSeq 2500	Metagenomic-based Surveillance of Pacific Coast tick Dermacentor occidentalis Identifies Two Novel Bunyaviruses and an Emerging Human Ricksettsial Pathogen	2017	2011	10.1038/s41598-017-12047-6
588	Ixodidae	Dermacentor	Dermacentor occidentalis	0	1	1	1	Orthonairovirus	Nairoviridae			1	United States of America	California	-119.839	37.1253	Illumina HiSeq 2500	Metagenomic-based Surveillance of Pacific Coast tick Dermacentor occidentalis Identifies Two Novel Bunyaviruses and an Emerging Human Ricksettsial Pathogen	2017	2013	10.1038/s41598-017-12047-6
589	Ixodidae	Dermacentor	Dermacentor occidentalis	0	1	1	1	Phlebovirus	Phenuiviridae			1	United States of America	California	-119.839	37.1253	Illumina HiSeq 2500	Metagenomic-based Surveillance of Pacific Coast tick Dermacentor occidentalis Identifies Two Novel Bunyaviruses and an Emerging Human Ricksettsial Pathogen	2017	2013	10.1038/s41598-017-12047-6
590	Ixodidae	Dermacentor	Dermacentor occidentalis	0	1	1	1	Alphabaculovirus	Baculoviridae			1	United States of America	California	-119.839	37.1253	Illumina HiSeq 2500	Metagenomic-based Surveillance of Pacific Coast tick Dermacentor occidentalis Identifies Two Novel Bunyaviruses and an Emerging Human Ricksettsial Pathogen	2017	2013	10.1038/s41598-017-12047-6
591	Ixodidae	Dermacentor	Dermacentor occidentalis	0	1	1	1	Muscavirus	Hytrosaviridae			1	United States of America	California	-119.839	37.1253	Illumina HiSeq 2500	Metagenomic-based Surveillance of Pacific Coast tick Dermacentor occidentalis Identifies Two Novel Bunyaviruses and an Emerging Human Ricksettsial Pathogen	2017	2013	10.1038/s41598-017-12047-6
592	Ixodidae	Dermacentor	Dermacentor occidentalis	0	1	1	1	Potexvirus	Alphaflexiviridae			1	United States of America	California	-119.839	37.1253	Illumina HiSeq 2500	Metagenomic-based Surveillance of Pacific Coast tick Dermacentor occidentalis Identifies Two Novel Bunyaviruses and an Emerging Human Ricksettsial Pathogen	2017	2013	10.1038/s41598-017-12047-6
593	Ixodidae	Dermacentor	Dermacentor occidentalis	0	2	1	1	Orthonairovirus	Nairoviridae			1	United States of America	California	-119.839	37.1253	Illumina HiSeq 2500	Metagenomic-based Surveillance of Pacific Coast tick Dermacentor occidentalis Identifies Two Novel Bunyaviruses and an Emerging Human Ricksettsial Pathogen	2017	2013	10.1038/s41598-017-12047-6
594	Ixodidae	Dermacentor	Dermacentor occidentalis	0	2	1	1	Phlebovirus	Phenuiviridae			1	United States of America	California	-119.839	37.1253	Illumina HiSeq 2500	Metagenomic-based Surveillance of Pacific Coast tick Dermacentor occidentalis Identifies Two Novel Bunyaviruses and an Emerging Human Ricksettsial Pathogen	2017	2013	10.1038/s41598-017-12047-6
595	Ixodidae	Dermacentor	Dermacentor occidentalis	0	2	1	1	Muscavirus	Hytrosaviridae			1	United States of America	California	-119.839	37.1253	Illumina HiSeq 2500	Metagenomic-based Surveillance of Pacific Coast tick Dermacentor occidentalis Identifies Two Novel Bunyaviruses and an Emerging Human Ricksettsial Pathogen	2017	2013	10.1038/s41598-017-12047-6
596	Ixodidae	Dermacentor	Dermacentor occidentalis	0	2	1	1	Badnavirus	Caulimoviridae			1	United States of America	California	-119.839	37.1253	Illumina HiSeq 2500	Metagenomic-based Surveillance of Pacific Coast tick Dermacentor occidentalis Identifies Two Novel Bunyaviruses and an Emerging Human Ricksettsial Pathogen	2017	2013	10.1038/s41598-017-12047-6
597	Ixodidae	Dermacentor	Dermacentor occidentalis	0	2	1	1	Citrivirus	Betaflexiviridae			1	United States of America	California	-119.839	37.1253	Illumina HiSeq 2500	Metagenomic-based Surveillance of Pacific Coast tick Dermacentor occidentalis Identifies Two Novel Bunyaviruses and an Emerging Human Ricksettsial Pathogen	2017	2013	10.1038/s41598-017-12047-6
598	Ixodidae	Dermacentor	Dermacentor occidentalis	0	2	1	1	Potexvirus	Alphaflexiviridae			1	United States of America	California	-119.839	37.1253	Illumina HiSeq 2500	Metagenomic-based Surveillance of Pacific Coast tick Dermacentor occidentalis Identifies Two Novel Bunyaviruses and an Emerging Human Ricksettsial Pathogen	2017	2013	10.1038/s41598-017-12047-6
599	Ixodidae	Dermacentor	Dermacentor occidentalis	0	1	1	1	Orthonairovirus	Nairoviridae			1	United States of America	California	-119.839	37.1253	Illumina HiSeq 2500	Metagenomic-based Surveillance of Pacific Coast tick Dermacentor occidentalis Identifies Two Novel Bunyaviruses and an Emerging Human Ricksettsial Pathogen	2017	2014	10.1038/s41598-017-12047-6
600	Ixodidae	Dermacentor	Dermacentor occidentalis	0	1	1	1	Phlebovirus	Phenuiviridae			1	United States of America	California	-119.839	37.1253	Illumina HiSeq 2500	Metagenomic-based Surveillance of Pacific Coast tick Dermacentor occidentalis Identifies Two Novel Bunyaviruses and an Emerging Human Ricksettsial Pathogen	2017	2014	10.1038/s41598-017-12047-6
601	Ixodidae	Dermacentor	Dermacentor occidentalis	0	1	1	1	Muscavirus	Hytrosaviridae			1	United States of America	California	-119.839	37.1253	Illumina HiSeq 2500	Metagenomic-based Surveillance of Pacific Coast tick Dermacentor occidentalis Identifies Two Novel Bunyaviruses and an Emerging Human Ricksettsial Pathogen	2017	2014	10.1038/s41598-017-12047-6
602	Ixodidae	Dermacentor	Dermacentor occidentalis	0	1	1	1	Citrivirus	Betaflexiviridae			1	United States of America	California	-119.839	37.1253	Illumina HiSeq 2500	Metagenomic-based Surveillance of Pacific Coast tick Dermacentor occidentalis Identifies Two Novel Bunyaviruses and an Emerging Human Ricksettsial Pathogen	2017	2014	10.1038/s41598-017-12047-6
603	Ixodidae	Dermacentor	Dermacentor occidentalis	0	2	1	1	Orthonairovirus	Nairoviridae			1	United States of America	California	-119.839	37.1253	Illumina HiSeq 2500	Metagenomic-based Surveillance of Pacific Coast tick Dermacentor occidentalis Identifies Two Novel Bunyaviruses and an Emerging Human Ricksettsial Pathogen	2017	2014	10.1038/s41598-017-12047-6
604	Ixodidae	Dermacentor	Dermacentor occidentalis	0	2	1	1	Phlebovirus	Phenuiviridae			1	United States of America	California	-119.839	37.1253	Illumina HiSeq 2500	Metagenomic-based Surveillance of Pacific Coast tick Dermacentor occidentalis Identifies Two Novel Bunyaviruses and an Emerging Human Ricksettsial Pathogen	2017	2014	10.1038/s41598-017-12047-6
605	Ixodidae	Dermacentor	Dermacentor occidentalis	0	2	1	1	Potexvirus	Alphaflexiviridae			1	United States of America	California	-119.839	37.1253	Illumina HiSeq 2500	Metagenomic-based Surveillance of Pacific Coast tick Dermacentor occidentalis Identifies Two Novel Bunyaviruses and an Emerging Human Ricksettsial Pathogen	2017	2014	10.1038/s41598-017-12047-6
606	Ixodidae	Haemaphysalis	Haemaphysalis tibetensis	0	1, 2	1	2	Coxiella	Coxiellaceae	Coxiella		2	China	Xizang	90.75	29.516	Illumina MiSeq	Microbial diversity of the Tibetan tick Haemaphysalis tibetensis (Acari: Ixodidae)	2017	Unknown	10.1007/s10493-017-0179-x
607	Ixodidae	Haemaphysalis	Haemaphysalis tibetensis	0	1, 2	1	2	Rickettsia	Rickettsiaceae	Rickettsia		2	China	Xizang	90.75	29.516	Illumina MiSeq	Microbial diversity of the Tibetan tick Haemaphysalis tibetensis (Acari: Ixodidae)	2017	Unknown	10.1007/s10493-017-0179-x
608	Ixodidae	Haemaphysalis	Haemaphysalis tibetensis	0	1, 2	1	2	Acinetobacter	Moraxellaceae	Acinetobacter		2	China	Xizang	90.75	29.516	Illumina MiSeq	Microbial diversity of the Tibetan tick Haemaphysalis tibetensis (Acari: Ixodidae)	2017	Unknown	10.1007/s10493-017-0179-x
609	Ixodidae	Haemaphysalis	Haemaphysalis tibetensis	0	1, 2	1	2	Enterobacteriaceae	Enterobacteriaceae			1	China	Xizang	90.75	29.516	Illumina MiSeq	Microbial diversity of the Tibetan tick Haemaphysalis tibetensis (Acari: Ixodidae)	2017	Unknown	10.1007/s10493-017-0179-x
610	Ixodidae	Haemaphysalis	Haemaphysalis tibetensis	0	1, 2	1	2	Methylobacterium	Methylobacteriaceae	Methylobacterium		2	China	Xizang	90.75	29.516	Illumina MiSeq	Microbial diversity of the Tibetan tick Haemaphysalis tibetensis (Acari: Ixodidae)	2017	Unknown	10.1007/s10493-017-0179-x
611	Ixodidae	Haemaphysalis	Haemaphysalis tibetensis	0	1, 2	1	2	Lactobacillaceae	Lactobacillaceae			1	China	Xizang	90.75	29.516	Illumina MiSeq	Microbial diversity of the Tibetan tick Haemaphysalis tibetensis (Acari: Ixodidae)	2017	Unknown	10.1007/s10493-017-0179-x
612	Ixodidae	Haemaphysalis	Haemaphysalis tibetensis	0	1, 2	1	2	Lactococcus	Streptococcaceae	Lactococcus		2	China	Xizang	90.75	29.516	Illumina MiSeq	Microbial diversity of the Tibetan tick Haemaphysalis tibetensis (Acari: Ixodidae)	2017	Unknown	10.1007/s10493-017-0179-x
613	Ixodidae	Haemaphysalis	Haemaphysalis tibetensis	0	1, 2	1	2	Arthrobacter	Micrococcaceae	Arthrobacter		2	China	Xizang	90.75	29.516	Illumina MiSeq	Microbial diversity of the Tibetan tick Haemaphysalis tibetensis (Acari: Ixodidae)	2017	Unknown	10.1007/s10493-017-0179-x
614	Ixodidae	Hyalomma	Hyalomma rufipes	3	3	4	1	St Croix River virus	Reoviridae	Orbivirus	St Croix River virus	3	China	Gansu	103.286	35.9612	Illumina HiSeq2000	Micropathogen Community Analysis in Hyalomma rufipes via High-Throughput Sequencing of Small RNAs	2017	2011	10.3389/fcimb.2017.00374
615	Ixodidae	Hyalomma	Hyalomma rufipes	3	3	4	2	Candidatus Midichloria	Candidatus Midichloriaceae	Candidatus Midichloria		2	China	Gansu	103.286	35.9612	Illumina HiSeq2000	Micropathogen Community Analysis in Hyalomma rufipes via High-Throughput Sequencing of Small RNAs	2017	2011	10.3389/fcimb.2017.00374
616	Ixodidae	Hyalomma	Hyalomma rufipes	3	3	4	2	Rickettsia	Rickettsiaceae	Rickettsia		2	China	Gansu	103.286	35.9612	Illumina HiSeq2000	Micropathogen Community Analysis in Hyalomma rufipes via High-Throughput Sequencing of Small RNAs	2017	2011	10.3389/fcimb.2017.00374
617	Ixodidae	Hyalomma	Hyalomma rufipes	3	3	4	2	Helicobacter bizzozeronii	Helicobacteraceae	Helicobacter	Helicobacter bizzozeronii	3	China	Gansu	103.286	35.9612	Illumina HiSeq2000	Micropathogen Community Analysis in Hyalomma rufipes via High-Throughput Sequencing of Small RNAs	2017	2011	10.3389/fcimb.2017.00374
618	Ixodidae	Hyalomma	Hyalomma rufipes	3	3	4	2	Rhodospirillum photometricum	Rhodospirillaceae	Rhodospirillum	Rhodospirillum photometricum	3	China	Gansu	103.286	35.9612	Illumina HiSeq2000	Micropathogen Community Analysis in Hyalomma rufipes via High-Throughput Sequencing of Small RNAs	2017	2011	10.3389/fcimb.2017.00374
619	Ixodidae	Hyalomma	Hyalomma rufipes	3	3	4	2	Brucella pinnipedialis	Brucellaceae	Brucella	Brucella pinnipedialis	3	China	Gansu	103.286	35.9612	Illumina HiSeq2000	Micropathogen Community Analysis in Hyalomma rufipes via High-Throughput Sequencing of Small RNAs	2017	2011	10.3389/fcimb.2017.00374
620	Ixodidae	Hyalomma	Hyalomma rufipes	3	3	4	2	Streptomyces sviceus	Streptomycetaceae	Streptomyces	Streptomyces sviceus	3	China	Gansu	103.286	35.9612	Illumina HiSeq2000	Micropathogen Community Analysis in Hyalomma rufipes via High-Throughput Sequencing of Small RNAs	2017	2011	10.3389/fcimb.2017.00374
621	Ixodidae	Hyalomma	Hyalomma rufipes	3	3	4	2	Vibrio cholerae	Vibrionaceae	Vibrio	Vibrio cholerae	3	China	Gansu	103.286	35.9612	Illumina HiSeq2000	Micropathogen Community Analysis in Hyalomma rufipes via High-Throughput Sequencing of Small RNAs	2017	2011	10.3389/fcimb.2017.00374
622	Ixodidae	Hyalomma	Hyalomma rufipes	3	3	4	2	Bacillus smithii	Bacillaceae	Bacillus	Bacillus smithii	3	China	Gansu	103.286	35.9612	Illumina HiSeq2000	Micropathogen Community Analysis in Hyalomma rufipes via High-Throughput Sequencing of Small RNAs	2017	2011	10.3389/fcimb.2017.00374
623	Ixodidae	Hyalomma	Hyalomma rufipes	3	3	4	2	Clostridium sp.	Clostridiaceae	Clostridium	Clostridium sp.	3	China	Gansu	103.286	35.9612	Illumina HiSeq2000	Micropathogen Community Analysis in Hyalomma rufipes via High-Throughput Sequencing of Small RNAs	2017	2011	10.3389/fcimb.2017.00374
624	Ixodidae	Hyalomma	Hyalomma rufipes	3	3	4	2	Pseudomonas syringae pv.	Pseudomonadaceae	Pseudomonas	Pseudomonas syringae pv.	3	China	Gansu	103.286	35.9612	Illumina HiSeq2000	Micropathogen Community Analysis in Hyalomma rufipes via High-Throughput Sequencing of Small RNAs	2017	2011	10.3389/fcimb.2017.00374
625	Ixodidae	Hyalomma	Hyalomma rufipes	3	3	4	2	Corynebacterium efficiens	Corynebacteriaceae	Corynebacterium	Corynebacterium efficiens	3	China	Gansu	103.286	35.9612	Illumina HiSeq2000	Micropathogen Community Analysis in Hyalomma rufipes via High-Throughput Sequencing of Small RNAs	2017	2011	10.3389/fcimb.2017.00374
626	Ixodidae	Hyalomma	Hyalomma rufipes	3	3	4	2	Acinetobacter sp.	Moraxellaceae	Acinetobacter	Acinetobacter sp.	3	China	Gansu	103.286	35.9612	Illumina HiSeq2000	Micropathogen Community Analysis in Hyalomma rufipes via High-Throughput Sequencing of Small RNAs	2017	2011	10.3389/fcimb.2017.00374
627	Ixodidae	Hyalomma	Hyalomma rufipes	3	3	4	2	Citrobacter youngae	Enterobacteriaceae	Citrobacter	Citrobacter youngae	3	China	Gansu	103.286	35.9612	Illumina HiSeq2000	Micropathogen Community Analysis in Hyalomma rufipes via High-Throughput Sequencing of Small RNAs	2017	2011	10.3389/fcimb.2017.00374
628	Ixodidae	Hyalomma	Hyalomma rufipes	3	3	4	2	Legionella pneumophila subsp.	Legionellaceae	Legionella	Legionella pneumophila subsp.	3	China	Gansu	103.286	35.9612	Illumina HiSeq2000	Micropathogen Community Analysis in Hyalomma rufipes via High-Throughput Sequencing of Small RNAs	2017	2011	10.3389/fcimb.2017.00374
629	Ixodidae	Hyalomma	Hyalomma rufipes	3	3	4	2	Lactobacillus jensenii	Lactobacillaceae	Lactobacillus	Lactobacillus jensenii	3	China	Gansu	103.286	35.9612	Illumina HiSeq2000	Micropathogen Community Analysis in Hyalomma rufipes via High-Throughput Sequencing of Small RNAs	2017	2011	10.3389/fcimb.2017.00374
630	Ixodidae	Hyalomma	Hyalomma rufipes	3	3	4	2	Providencia stuartii	Morganellaceae	Providencia	Providencia stuartii	3	China	Gansu	103.286	35.9612	Illumina HiSeq2000	Micropathogen Community Analysis in Hyalomma rufipes via High-Throughput Sequencing of Small RNAs	2017	2011	10.3389/fcimb.2017.00374
631	Ixodidae	Hyalomma	Hyalomma rufipes	3	3	4	2	Rhodococcus opacus	Nocardiaceae	Rhodococcus	Rhodococcus opacus	3	China	Gansu	103.286	35.9612	Illumina HiSeq2000	Micropathogen Community Analysis in Hyalomma rufipes via High-Throughput Sequencing of Small RNAs	2017	2011	10.3389/fcimb.2017.00374
632	Ixodidae	Hyalomma	Hyalomma rufipes	3	3	4	2	Ruminococcus obeum	Oscillospiraceae	Ruminococcus	Ruminococcus obeum	3	China	Gansu	103.286	35.9612	Illumina HiSeq2000	Micropathogen Community Analysis in Hyalomma rufipes via High-Throughput Sequencing of Small RNAs	2017	2011	10.3389/fcimb.2017.00374
633	Ixodidae	Hyalomma	Hyalomma rufipes	3	3	4	2	Alistipes indistinctus	Rikenellaceae	Alistipes	Alistipes indistinctus	3	China	Gansu	103.286	35.9612	Illumina HiSeq2000	Micropathogen Community Analysis in Hyalomma rufipes via High-Throughput Sequencing of Small RNAs	2017	2011	10.3389/fcimb.2017.00374
634	Ixodidae	Hyalomma	Hyalomma rufipes	3	3	4	2	Leptonema illini	Leptospiraceae	Leptonema	Leptonema illini	3	China	Gansu	103.286	35.9612	Illumina HiSeq2000	Micropathogen Community Analysis in Hyalomma rufipes via High-Throughput Sequencing of Small RNAs	2017	2011	10.3389/fcimb.2017.00374
635	Ixodidae	Hyalomma	Hyalomma rufipes	3	3	4	2	Providencia rettgeri	Morganellaceae	Providencia	Providencia rettgeri	3	China	Gansu	103.286	35.9612	Illumina HiSeq2000	Micropathogen Community Analysis in Hyalomma rufipes via High-Throughput Sequencing of Small RNAs	2017	2011	10.3389/fcimb.2017.00374
636	Ixodidae	Hyalomma	Hyalomma rufipes	3	3	4	2	Streptomyces sp.	Streptomycetaceae	Streptomyces	Streptomyces sp.	3	China	Gansu	103.286	35.9612	Illumina HiSeq2000	Micropathogen Community Analysis in Hyalomma rufipes via High-Throughput Sequencing of Small RNAs	2017	2011	10.3389/fcimb.2017.00374
637	Ixodidae	Hyalomma	Hyalomma rufipes	3	3	4	2	Anaerococcus hydrogenalis	Peptoniphilaceae	Anaerococcus	Anaerococcus hydrogenalis	3	China	Gansu	103.286	35.9612	Illumina HiSeq2000	Micropathogen Community Analysis in Hyalomma rufipes via High-Throughput Sequencing of Small RNAs	2017	2011	10.3389/fcimb.2017.00374
638	Ixodidae	Hyalomma	Hyalomma rufipes	3	3	4	3	Trichoderma virens	Hypocreaceae	Trichoderma	Trichoderma virens	3	China	Gansu	103.286	35.9612	Illumina HiSeq2000	Micropathogen Community Analysis in Hyalomma rufipes via High-Throughput Sequencing of Small RNAs	2017	2011	10.3389/fcimb.2017.00374
639	Ixodidae	Hyalomma	Hyalomma rufipes	3	3	4	3	Trichoderma reesei	Hypocreaceae	Trichoderma	Trichoderma reesei	3	China	Gansu	103.286	35.9612	Illumina HiSeq2000	Micropathogen Community Analysis in Hyalomma rufipes via High-Throughput Sequencing of Small RNAs	2017	2011	10.3389/fcimb.2017.00374
640	Ixodidae	Hyalomma	Hyalomma rufipes	3	3	4	3	Trichoderma atroviride	Hypocreaceae	Trichoderma	Trichoderma atroviride	3	China	Gansu	103.286	35.9612	Illumina HiSeq2000	Micropathogen Community Analysis in Hyalomma rufipes via High-Throughput Sequencing of Small RNAs	2017	2011	10.3389/fcimb.2017.00374
641	Ixodidae	Hyalomma	Hyalomma rufipes	3	3	4	3	Myceliophthora thermophila	Chaetomiaceae	Myceliophthora	Myceliophthora thermophila	3	China	Gansu	103.286	35.9612	Illumina HiSeq2000	Micropathogen Community Analysis in Hyalomma rufipes via High-Throughput Sequencing of Small RNAs	2017	2011	10.3389/fcimb.2017.00374
642	Ixodidae	Hyalomma	Hyalomma rufipes	3	3	4	3	Aspergillus niger	Aspergillaceae	Aspergillus	Aspergillus niger	3	China	Gansu	103.286	35.9612	Illumina HiSeq2000	Micropathogen Community Analysis in Hyalomma rufipes via High-Throughput Sequencing of Small RNAs	2017	2011	10.3389/fcimb.2017.00374
643	Ixodidae	Hyalomma	Hyalomma rufipes	3	3	4	3	Neurospora tetrasperma	Sordariaceae	Neurospora	Neurospora tetrasperma	3	China	Gansu	103.286	35.9612	Illumina HiSeq2000	Micropathogen Community Analysis in Hyalomma rufipes via High-Throughput Sequencing of Small RNAs	2017	2011	10.3389/fcimb.2017.00374
644	Ixodidae	Hyalomma	Hyalomma rufipes	3	3	4	3	Melampsora laricis-populina	Melampsoraceae	Melampsora	Melampsora laricis-populina	3	China	Gansu	103.286	35.9612	Illumina HiSeq2000	Micropathogen Community Analysis in Hyalomma rufipes via High-Throughput Sequencing of Small RNAs	2017	2011	10.3389/fcimb.2017.00374
645	Ixodidae	Hyalomma	Hyalomma rufipes	3	3	4	3	Trichinella spiralis	Trichinellidae	Trichinella	Trichinella spiralis	3	China	Gansu	103.286	35.9612	Illumina HiSeq2000	Micropathogen Community Analysis in Hyalomma rufipes via High-Throughput Sequencing of Small RNAs	2017	2011	10.3389/fcimb.2017.00374
646	Ixodidae	Hyalomma	Hyalomma rufipes	3	3	4	3	Caenorhabditis remanei	Rhabditidae	Caenorhabditis	Caenorhabditis remanei	3	China	Gansu	103.286	35.9612	Illumina HiSeq2000	Micropathogen Community Analysis in Hyalomma rufipes via High-Throughput Sequencing of Small RNAs	2017	2011	10.3389/fcimb.2017.00374
647	Ixodidae	Hyalomma	Hyalomma rufipes	3	3	4	3	Schistosoma mansoni	Schistosomatidae	Schistosoma	Schistosoma mansoni	3	China	Gansu	103.286	35.9612	Illumina HiSeq2000	Micropathogen Community Analysis in Hyalomma rufipes via High-Throughput Sequencing of Small RNAs	2017	2011	10.3389/fcimb.2017.00374
648	Ixodidae	Hyalomma	Hyalomma rufipes	3	3	4	3	Clonorchis sinensis	Opisthorchiidae	Clonorchis	Clonorchis sinensis	3	China	Gansu	103.286	35.9612	Illumina HiSeq2000	Micropathogen Community Analysis in Hyalomma rufipes via High-Throughput Sequencing of Small RNAs	2017	2011	10.3389/fcimb.2017.00374
649	Ixodidae	Hyalomma	Hyalomma rufipes	3	3	4	3	Saccoglossus kowalevskii	Harrimaniidae	Saccoglossus	Saccoglossus kowalevskii	3	China	Gansu	103.286	35.9612	Illumina HiSeq2000	Micropathogen Community Analysis in Hyalomma rufipes via High-Throughput Sequencing of Small RNAs	2017	2011	10.3389/fcimb.2017.00374
650	Ixodidae	Hyalomma	Hyalomma rufipes	3	3	4	3	Brugia malayi	Onchocercidae	Brugia	Brugia malayi	3	China	Gansu	103.286	35.9612	Illumina HiSeq2000	Micropathogen Community Analysis in Hyalomma rufipes via High-Throughput Sequencing of Small RNAs	2017	2011	10.3389/fcimb.2017.00374
651	Ixodidae	Ixodes	Ixodes persulcatus	0	1	4	2	Aeromonas	Aeromonadaceae			1	China	Heilongjiang	131.17	44.38	Illumina Hiseq 2500	On the core bacterial flora of Ixodes persulcatus (Taiga tick).	2017	Unknown	10.1371/journal.pone.0180150
652	Ixodidae	Ixodes	Ixodes persulcatus	0	1	4	2	Rickettsia	Rickettsiaceae	Rickettsia		2	China	Heilongjiang	131.17	44.38	Illumina Hiseq 2500	On the core bacterial flora of Ixodes persulcatus (Taiga tick).	2017	Unknown	10.1371/journal.pone.0180150
653	Ixodidae	Ixodes	Ixodes persulcatus	0	1	4	2	Microbacterium	Microbacteriaceae			1	China	Heilongjiang	131.17	44.38	Illumina Hiseq 2500	On the core bacterial flora of Ixodes persulcatus (Taiga tick).	2017	Unknown	10.1371/journal.pone.0180150
654	Ixodidae	Ixodes	Ixodes persulcatus	0	1	4	2	Chlamydia	Chlamydiaceae	Chlamydia		2	China	Heilongjiang	131.17	44.38	Illumina Hiseq 2500	On the core bacterial flora of Ixodes persulcatus (Taiga tick).	2017	Unknown	10.1371/journal.pone.0180150
655	Ixodidae	Ixodes	Ixodes persulcatus	0	1	4	2	Rhodococcus	Nocardiaceae			1	China	Heilongjiang	131.17	44.38	Illumina Hiseq 2500	On the core bacterial flora of Ixodes persulcatus (Taiga tick).	2017	Unknown	10.1371/journal.pone.0180150
656	Ixodidae	Ixodes	Ixodes persulcatus	0	1	4	2	Vibrio	Vibrionaceae			1	China	Heilongjiang	131.17	44.38	Illumina Hiseq 2500	On the core bacterial flora of Ixodes persulcatus (Taiga tick).	2017	Unknown	10.1371/journal.pone.0180150
657	Ixodidae	Ixodes	Ixodes persulcatus	0	1	4	2	Flavobacterium	Flavobacteriaceae			1	China	Heilongjiang	131.17	44.38	Illumina Hiseq 2500	On the core bacterial flora of Ixodes persulcatus (Taiga tick).	2017	Unknown	10.1371/journal.pone.0180150
658	Ixodidae	Ixodes	Ixodes persulcatus	0	1	4	2	Paracoccus	Rhodobacteraceae			1	China	Heilongjiang	131.17	44.38	Illumina Hiseq 2500	On the core bacterial flora of Ixodes persulcatus (Taiga tick).	2017	Unknown	10.1371/journal.pone.0180150
659	Ixodidae	Ixodes	Ixodes persulcatus	0	1	4	2	Candidatus Entotheonella			Candidatus Entotheonella	3	China	Heilongjiang	131.17	44.38	Illumina Hiseq 2500	On the core bacterial flora of Ixodes persulcatus (Taiga tick).	2017	Unknown	10.1371/journal.pone.0180150
660	Ixodidae	Ixodes	Ixodes persulcatus	0	1	4	2	Pseudomonas	Pseudomonadaceae			1	China	Heilongjiang	131.17	44.38	Illumina Hiseq 2500	On the core bacterial flora of Ixodes persulcatus (Taiga tick).	2017	Unknown	10.1371/journal.pone.0180150
661	Ixodidae	Ixodes	Ixodes persulcatus	0	1	4	2	Burkholderia	Burkholderiaceae			1	China	Heilongjiang	131.17	44.38	Illumina Hiseq 2500	On the core bacterial flora of Ixodes persulcatus (Taiga tick).	2017	Unknown	10.1371/journal.pone.0180150
662	Ixodidae	Ixodes	Ixodes persulcatus	0	1	4	2	Cronobacter	Enterobacteriaceae			1	China	Heilongjiang	131.17	44.38	Illumina Hiseq 2500	On the core bacterial flora of Ixodes persulcatus (Taiga tick).	2017	Unknown	10.1371/journal.pone.0180150
663	Ixodidae	Ixodes	Ixodes persulcatus	0	1	4	2	Klebsiella	Enterobacteriaceae	Klebsiella		2	China	Heilongjiang	131.17	44.38	Illumina Hiseq 2500	On the core bacterial flora of Ixodes persulcatus (Taiga tick).	2017	Unknown	10.1371/journal.pone.0180150
664	Ixodidae	Ixodes	Ixodes persulcatus	0	1	4	2	Salmonella	Enterobacteriaceae			1	China	Heilongjiang	131.17	44.38	Illumina Hiseq 2500	On the core bacterial flora of Ixodes persulcatus (Taiga tick).	2017	Unknown	10.1371/journal.pone.0180150
665	Ixodidae	Ixodes	Ixodes persulcatus	0	1	4	2	Enterobacter	Enterobacteriaceae			1	China	Heilongjiang	131.17	44.38	Illumina Hiseq 2500	On the core bacterial flora of Ixodes persulcatus (Taiga tick).	2017	Unknown	10.1371/journal.pone.0180150
666	Ixodidae	Ixodes	Ixodes persulcatus	0	1	4	2	Escherichia	Enterobacteriaceae			1	China	Heilongjiang	131.17	44.38	Illumina Hiseq 2500	On the core bacterial flora of Ixodes persulcatus (Taiga tick).	2017	Unknown	10.1371/journal.pone.0180150
667	Ixodidae	Ixodes	Ixodes persulcatus	0	1	4	2	Serratia	Yersiniaceae			1	China	Heilongjiang	131.17	44.38	Illumina Hiseq 2500	On the core bacterial flora of Ixodes persulcatus (Taiga tick).	2017	Unknown	10.1371/journal.pone.0180150
668	Ixodidae	Ixodes	Ixodes persulcatus	0	1	4	2	Xanthomonas	Xanthomonadaceae			1	China	Heilongjiang	131.17	44.38	Illumina Hiseq 2500	On the core bacterial flora of Ixodes persulcatus (Taiga tick).	2017	Unknown	10.1371/journal.pone.0180150
669	Ixodidae	Ixodes	Ixodes persulcatus	0	1	4	2	Stenotrophomonas	Xanthomonadaceae			1	China	Heilongjiang	131.17	44.38	Illumina Hiseq 2500	On the core bacterial flora of Ixodes persulcatus (Taiga tick).	2017	Unknown	10.1371/journal.pone.0180150
670	Ixodidae	Ixodes	Ixodes persulcatus	0	1	4	2	Hydrogenophaga	Comamonadaceae			1	China	Heilongjiang	131.17	44.38	Illumina Hiseq 2500	On the core bacterial flora of Ixodes persulcatus (Taiga tick).	2017	Unknown	10.1371/journal.pone.0180150
671	Ixodidae	Ixodes	Ixodes persulcatus	0	1	4	2	Achromobacter	Alcaligenaceae			1	China	Heilongjiang	131.17	44.38	Illumina Hiseq 2500	On the core bacterial flora of Ixodes persulcatus (Taiga tick).	2017	Unknown	10.1371/journal.pone.0180150
672	Ixodidae	Ixodes	Ixodes persulcatus	0	1	4	2	Delftia	Comamonadaceae			1	China	Heilongjiang	131.17	44.38	Illumina Hiseq 2500	On the core bacterial flora of Ixodes persulcatus (Taiga tick).	2017	Unknown	10.1371/journal.pone.0180150
673	Ixodidae	Ixodes	Ixodes persulcatus	0	1	4	2	Brevundimonas	Caulobacteraceae			1	China	Heilongjiang	131.17	44.38	Illumina Hiseq 2500	On the core bacterial flora of Ixodes persulcatus (Taiga tick).	2017	Unknown	10.1371/journal.pone.0180150
674	Ixodidae	Ixodes	Ixodes persulcatus	0	1	4	2	Pantoea	Erwiniaceae			1	China	Heilongjiang	131.17	44.38	Illumina Hiseq 2500	On the core bacterial flora of Ixodes persulcatus (Taiga tick).	2017	Unknown	10.1371/journal.pone.0180150
675	Ixodidae	Ixodes	Ixodes persulcatus	0	1	4	2	Comamonas	Comamonadaceae			1	China	Heilongjiang	131.17	44.38	Illumina Hiseq 2500	On the core bacterial flora of Ixodes persulcatus (Taiga tick).	2017	Unknown	10.1371/journal.pone.0180150
676	Ixodidae	Ixodes	Ixodes persulcatus	0	1	4	2	Rhizobium	Rhizobiaceae	Rhizobium		2	China	Heilongjiang	131.17	44.38	Illumina Hiseq 2500	On the core bacterial flora of Ixodes persulcatus (Taiga tick).	2017	Unknown	10.1371/journal.pone.0180150
677	Ixodidae	Ixodes	Ixodes persulcatus	0	1	4	2	Bordetella	Alcaligenaceae			1	China	Heilongjiang	131.17	44.38	Illumina Hiseq 2500	On the core bacterial flora of Ixodes persulcatus (Taiga tick).	2017	Unknown	10.1371/journal.pone.0180150
678	Ixodidae	Ixodes	Ixodes persulcatus	0	1	4	2	Haemophilus	Pasteurellaceae			1	China	Heilongjiang	131.17	44.38	Illumina Hiseq 2500	On the core bacterial flora of Ixodes persulcatus (Taiga tick).	2017	Unknown	10.1371/journal.pone.0180150
679	Ixodidae	Ixodes	Ixodes persulcatus	0	1	4	2	Shewanella	Shewanellaceae			1	China	Heilongjiang	131.17	44.38	Illumina Hiseq 2500	On the core bacterial flora of Ixodes persulcatus (Taiga tick).	2017	Unknown	10.1371/journal.pone.0180150
680	Ixodidae	Ixodes	Ixodes persulcatus	0	1	4	2	Chryseobacterium	Weeksellaceae	Chryseobacterium		2	China	Heilongjiang	131.17	44.38	Illumina Hiseq 2500	On the core bacterial flora of Ixodes persulcatus (Taiga tick).	2017	Unknown	10.1371/journal.pone.0180150
681	Ixodidae	Ixodes	Ixodes persulcatus	0	1	4	2	Sphingomonas	Sphingomonadaceae			1	China	Heilongjiang	131.17	44.38	Illumina Hiseq 2500	On the core bacterial flora of Ixodes persulcatus (Taiga tick).	2017	Unknown	10.1371/journal.pone.0180150
682	Ixodidae	Ixodes	Ixodes persulcatus	0	1	4	2	Erwinia	Erwiniaceae			1	China	Heilongjiang	131.17	44.38	Illumina Hiseq 2500	On the core bacterial flora of Ixodes persulcatus (Taiga tick).	2017	Unknown	10.1371/journal.pone.0180150
683	Ixodidae	Ixodes	Ixodes persulcatus	0	1	4	2	Sphingobacterium	Sphingobacteriaceae			1	China	Heilongjiang	131.17	44.38	Illumina Hiseq 2500	On the core bacterial flora of Ixodes persulcatus (Taiga tick).	2017	Unknown	10.1371/journal.pone.0180150
684	Ixodidae	Ixodes	Ixodes persulcatus	0	1	4	2	Janthinobacterium	Oxalobacteraceae			1	China	Heilongjiang	131.17	44.38	Illumina Hiseq 2500	On the core bacterial flora of Ixodes persulcatus (Taiga tick).	2017	Unknown	10.1371/journal.pone.0180150
685	Ixodidae	Ixodes	Ixodes persulcatus	0	1	4	2	Methylobacterium	Methylobacteriaceae			1	China	Heilongjiang	131.17	44.38	Illumina Hiseq 2500	On the core bacterial flora of Ixodes persulcatus (Taiga tick).	2017	Unknown	10.1371/journal.pone.0180150
686	Ixodidae	Ixodes	Ixodes persulcatus	0	1	4	2	Acidovorax	Comamonadaceae			1	China	Heilongjiang	131.17	44.38	Illumina Hiseq 2500	On the core bacterial flora of Ixodes persulcatus (Taiga tick).	2017	Unknown	10.1371/journal.pone.0180150
687	Ixodidae	Ixodes	Ixodes persulcatus	0	1	4	2	Variovorax	Comamonadaceae			1	China	Heilongjiang	131.17	44.38	Illumina Hiseq 2500	On the core bacterial flora of Ixodes persulcatus (Taiga tick).	2017	Unknown	10.1371/journal.pone.0180150
688	Ixodidae	Ixodes	Ixodes persulcatus	0	1	4	2	Myxococcus	Myxococcaceae	Myxococcus		2	China	Heilongjiang	131.17	44.38	Illumina Hiseq 2500	On the core bacterial flora of Ixodes persulcatus (Taiga tick).	2017	Unknown	10.1371/journal.pone.0180150
689	Ixodidae	Ixodes	Ixodes persulcatus	0	1	4	2	Empedobacter	Weeksellaceae			1	China	Heilongjiang	131.17	44.38	Illumina Hiseq 2500	On the core bacterial flora of Ixodes persulcatus (Taiga tick).	2017	Unknown	10.1371/journal.pone.0180150
690	Ixodidae	Ixodes	Ixodes persulcatus	0	1	4	2	Acinetobacter	Moraxellaceae			1	China	Heilongjiang	131.17	44.38	Illumina Hiseq 2500	On the core bacterial flora of Ixodes persulcatus (Taiga tick).	2017	Unknown	10.1371/journal.pone.0180150
691	Ixodidae	Ixodes	Ixodes persulcatus	0	1	4	2	Frigoribacterium	Microbacteriaceae			1	China	Heilongjiang	131.17	44.38	Illumina Hiseq 2500	On the core bacterial flora of Ixodes persulcatus (Taiga tick).	2017	Unknown	10.1371/journal.pone.0180150
692	Ixodidae	Ixodes	Ixodes persulcatus	0	1	4	2	Fusobacterium	Fusobacteriaceae			1	China	Heilongjiang	131.17	44.38	Illumina Hiseq 2500	On the core bacterial flora of Ixodes persulcatus (Taiga tick).	2017	Unknown	10.1371/journal.pone.0180150
693	Ixodidae	Ixodes	Ixodes persulcatus	0	1	4	2	Mycoplasma	Mycoplasmataceae			1	China	Heilongjiang	131.17	44.38	Illumina Hiseq 2500	On the core bacterial flora of Ixodes persulcatus (Taiga tick).	2017	Unknown	10.1371/journal.pone.0180150
694	Ixodidae	Ixodes	Ixodes persulcatus	0	1	4	2	Leucobacter	Microbacteriaceae			1	China	Heilongjiang	131.17	44.38	Illumina Hiseq 2500	On the core bacterial flora of Ixodes persulcatus (Taiga tick).	2017	Unknown	10.1371/journal.pone.0180150
695	Ixodidae	Ixodes	Ixodes persulcatus	0	1	4	2	Saccharomonospora	Pseudonocardiaceae			1	China	Heilongjiang	131.17	44.38	Illumina Hiseq 2500	On the core bacterial flora of Ixodes persulcatus (Taiga tick).	2017	Unknown	10.1371/journal.pone.0180150
696	Ixodidae	Ixodes	Ixodes persulcatus	0	1	4	2	Mumia	Nocardioidaceae			1	China	Heilongjiang	131.17	44.38	Illumina Hiseq 2500	On the core bacterial flora of Ixodes persulcatus (Taiga tick).	2017	Unknown	10.1371/journal.pone.0180150
697	Ixodidae	Ixodes	Ixodes persulcatus	0	1	4	2	Psychrobacter	Moraxellaceae			1	China	Heilongjiang	131.17	44.38	Illumina Hiseq 2500	On the core bacterial flora of Ixodes persulcatus (Taiga tick).	2017	Unknown	10.1371/journal.pone.0180150
698	Ixodidae	Ixodes	Ixodes persulcatus	0	1	4	2	Streptomyces	Streptomycetaceae			1	China	Heilongjiang	131.17	44.38	Illumina Hiseq 2500	On the core bacterial flora of Ixodes persulcatus (Taiga tick).	2017	Unknown	10.1371/journal.pone.0180150
699	Ixodidae	Ixodes	Ixodes persulcatus	0	1	4	2	Arthrobacter	Micrococcaceae			1	China	Heilongjiang	131.17	44.38	Illumina Hiseq 2500	On the core bacterial flora of Ixodes persulcatus (Taiga tick).	2017	Unknown	10.1371/journal.pone.0180150
700	Ixodidae	Ixodes	Ixodes persulcatus	0	1	4	2	Curtobacterium	Microbacteriaceae			1	China	Heilongjiang	131.17	44.38	Illumina Hiseq 2500	On the core bacterial flora of Ixodes persulcatus (Taiga tick).	2017	Unknown	10.1371/journal.pone.0180150
701	Ixodidae	Ixodes	Ixodes persulcatus	0	1	4	2	Mesorhizobium	Phyllobacteriaceae			1	China	Heilongjiang	131.17	44.38	Illumina Hiseq 2500	On the core bacterial flora of Ixodes persulcatus (Taiga tick).	2017	Unknown	10.1371/journal.pone.0180150
702	Ixodidae	Ixodes	Ixodes persulcatus	0	1	4	2	Corynebacterium	Corynebacteriaceae			1	China	Heilongjiang	131.17	44.38	Illumina Hiseq 2500	On the core bacterial flora of Ixodes persulcatus (Taiga tick).	2017	Unknown	10.1371/journal.pone.0180150
703	Ixodidae	Ixodes	Ixodes persulcatus	0	1	4	2	Gordonia	Gordoniaceae			1	China	Heilongjiang	131.17	44.38	Illumina Hiseq 2500	On the core bacterial flora of Ixodes persulcatus (Taiga tick).	2017	Unknown	10.1371/journal.pone.0180150
704	Ixodidae	Ixodes	Ixodes persulcatus	0	1	4	2	Propionibacterium	Propionibacteriaceae			1	China	Heilongjiang	131.17	44.38	Illumina Hiseq 2500	On the core bacterial flora of Ixodes persulcatus (Taiga tick).	2017	Unknown	10.1371/journal.pone.0180150
705	Ixodidae	Ixodes	Ixodes persulcatus	0	1	4	2	Proteus	Morganellaceae			1	China	Heilongjiang	131.17	44.38	Illumina Hiseq 2500	On the core bacterial flora of Ixodes persulcatus (Taiga tick).	2017	Unknown	10.1371/journal.pone.0180150
706	Ixodidae	Ixodes	Ixodes persulcatus	0	1	4	2	Brevibacterium	Brevibacteriaceae			1	China	Heilongjiang	131.17	44.38	Illumina Hiseq 2500	On the core bacterial flora of Ixodes persulcatus (Taiga tick).	2017	Unknown	10.1371/journal.pone.0180150
707	Ixodidae	Ixodes	Ixodes persulcatus	0	1	4	2	Nocardiopsis	Nocardiopsaceae			1	China	Heilongjiang	131.17	44.38	Illumina Hiseq 2500	On the core bacterial flora of Ixodes persulcatus (Taiga tick).	2017	Unknown	10.1371/journal.pone.0180150
708	Ixodidae	Ixodes	Ixodes persulcatus	0	1	4	2	Brachybacterium	Dermabacteraceae			1	China	Heilongjiang	131.17	44.38	Illumina Hiseq 2500	On the core bacterial flora of Ixodes persulcatus (Taiga tick).	2017	Unknown	10.1371/journal.pone.0180150
709	Ixodidae	Ixodes	Ixodes persulcatus	0	1	4	2	Dietzia	Dietziaceae			1	China	Heilongjiang	131.17	44.38	Illumina Hiseq 2500	On the core bacterial flora of Ixodes persulcatus (Taiga tick).	2017	Unknown	10.1371/journal.pone.0180150
710	Ixodidae	Ixodes	Ixodes persulcatus	0	1	4	2	Mycobacterium	Mycobacteriaceae			1	China	Heilongjiang	131.17	44.38	Illumina Hiseq 2500	On the core bacterial flora of Ixodes persulcatus (Taiga tick).	2017	Unknown	10.1371/journal.pone.0180150
711	Ixodidae	Ixodes	Ixodes persulcatus	0	1	4	2	Staphylococcus	Staphylococcaceae			1	China	Heilongjiang	131.17	44.38	Illumina Hiseq 2500	On the core bacterial flora of Ixodes persulcatus (Taiga tick).	2017	Unknown	10.1371/journal.pone.0180150
712	Ixodidae	Ixodes	Ixodes persulcatus	0	1	4	2	Bradyrhizobium	Bradyrhizobiaceae			1	China	Heilongjiang	131.17	44.38	Illumina Hiseq 2500	On the core bacterial flora of Ixodes persulcatus (Taiga tick).	2017	Unknown	10.1371/journal.pone.0180150
713	Ixodidae	Ixodes	Ixodes pacificus	0	1, 2	4	2	Rickettsia	Rickettsiaceae	Rickettsia		2	United States of America	California	-122.749	38.0552	Illumina MiSeq	Tick microbiome and pathogen acquisition altered by host blood meal.	2017	2013-2015	10.1038/ismej.2016.152
714	Ixodidae	Ixodes	Ixodes pacificus	0	1, 2	4	2	Mycobacterium	Mycobacteriaceae	Mycobacterium		2	United States of America	California	-122.749	38.0552	Illumina MiSeq	Tick microbiome and pathogen acquisition altered by host blood meal.	2017	2013-2015	10.1038/ismej.2016.152
715	Ixodidae	Ixodes	Ixodes pacificus	0	1, 2	4	2	Luteibacter	Rhodanobacteraceae	Luteibacter		2	United States of America	California	-122.749	38.0552	Illumina MiSeq	Tick microbiome and pathogen acquisition altered by host blood meal.	2017	2013-2015	10.1038/ismej.2016.152
716	Ixodidae	Ixodes	Ixodes pacificus	0	1, 2	4	2	Pseudomonas	Pseudomonadaceae	Pseudomonas		2	United States of America	California	-122.749	38.0552	Illumina MiSeq	Tick microbiome and pathogen acquisition altered by host blood meal.	2017	2013-2015	10.1038/ismej.2016.152
717	Ixodidae	Ixodes	Ixodes pacificus	0	1, 2	4	2	Methylobacterium	Methylobacteriaceae	Methylobacterium		2	United States of America	California	-122.749	38.0552	Illumina MiSeq	Tick microbiome and pathogen acquisition altered by host blood meal.	2017	2013-2015	10.1038/ismej.2016.152
718	Ixodidae	Ixodes	Ixodes pacificus	0	1, 2	4	2	Sphingomonas	Sphingomonadaceae	Sphingomonas		2	United States of America	California	-122.749	38.0552	Illumina MiSeq	Tick microbiome and pathogen acquisition altered by host blood meal.	2017	2013-2015	10.1038/ismej.2016.152
719	Ixodidae	Ixodes	Ixodes pacificus	0	1, 2	4	2	Agrobacterium	Rhizobiaceae	Agrobacterium		2	United States of America	California	-122.749	38.0552	Illumina MiSeq	Tick microbiome and pathogen acquisition altered by host blood meal.	2017	2013-2015	10.1038/ismej.2016.152
720	Ixodidae	Ixodes	Ixodes pacificus	0	1, 2	4	2	Burkholderia	Burkholderiaceae	Burkholderia		2	United States of America	California	-122.749	38.0552	Illumina MiSeq	Tick microbiome and pathogen acquisition altered by host blood meal.	2017	2013-2015	10.1038/ismej.2016.152
721	Ixodidae	Ixodes	Ixodes pacificus	0	1, 2	4	2	Streptomyces	Streptomycetaceae	Streptomyces		2	United States of America	California	-122.749	38.0552	Illumina MiSeq	Tick microbiome and pathogen acquisition altered by host blood meal.	2017	2013-2015	10.1038/ismej.2016.152
722	Ixodidae	Ixodes	Ixodes pacificus	0	1, 2	4	2	Pedobacter	Sphingobacteriaceae	Pedobacter		2	United States of America	California	-122.749	38.0552	Illumina MiSeq	Tick microbiome and pathogen acquisition altered by host blood meal.	2017	2013-2015	10.1038/ismej.2016.152
723	Ixodidae	Ixodes	Ixodes pacificus	0	1, 2	4	2	Comamonadaceae	Comamonadaceae			1	United States of America	California	-122.749	38.0552	Illumina MiSeq	Tick microbiome and pathogen acquisition altered by host blood meal.	2017	2013-2015	10.1038/ismej.2016.152
724	Ixodidae	Ixodes	Ixodes pacificus	0	1, 2	4	2	Chitinophagaceae	Chitinophagaceae			1	United States of America	California	-122.749	38.0552	Illumina MiSeq	Tick microbiome and pathogen acquisition altered by host blood meal.	2017	2013-2015	10.1038/ismej.2016.152
725	Ixodidae	Ixodes	Ixodes pacificus	0	1, 2	4	2	Acinetobacter	Moraxellaceae	Acinetobacter		2	United States of America	California	-122.749	38.0552	Illumina MiSeq	Tick microbiome and pathogen acquisition altered by host blood meal.	2017	2013-2015	10.1038/ismej.2016.152
726	Ixodidae	Ixodes	Ixodes pacificus	0	1, 2	4	2	Phyllobacterium	Phyllobacteriaceae	Phyllobacterium		2	United States of America	California	-122.749	38.0552	Illumina MiSeq	Tick microbiome and pathogen acquisition altered by host blood meal.	2017	2013-2015	10.1038/ismej.2016.152
727	Ixodidae	Ixodes	Ixodes pacificus	0	1, 2	4	2	Lysinibacillus	Bacillaceae	Lysinibacillus		2	United States of America	California	-122.749	38.0552	Illumina MiSeq	Tick microbiome and pathogen acquisition altered by host blood meal.	2017	2013-2015	10.1038/ismej.2016.152
728	Ixodidae	Ixodes	Ixodes pacificus	0	1, 2	4	2	Methylocystaceae	Methylocystaceae			1	United States of America	California	-122.749	38.0552	Illumina MiSeq	Tick microbiome and pathogen acquisition altered by host blood meal.	2017	2013-2015	10.1038/ismej.2016.152
729	Ixodidae	Ixodes	Ixodes pacificus	0	1, 2	4	2	Bosea	Boseaceae	Bosea		2	United States of America	California	-122.749	38.0552	Illumina MiSeq	Tick microbiome and pathogen acquisition altered by host blood meal.	2017	2013-2015	10.1038/ismej.2016.152
730	Ixodidae	Ixodes	Ixodes pacificus	0	1, 2	4	2	Phyllobacteriaceae	Phyllobacteriaceae			1	United States of America	California	-122.749	38.0552	Illumina MiSeq	Tick microbiome and pathogen acquisition altered by host blood meal.	2017	2013-2015	10.1038/ismej.2016.152
731	Ixodidae	Ixodes	Ixodes pacificus	1	3	4	2	Rickettsia	Rickettsiaceae	Rickettsia		2	United States of America	California	-122.749	38.0552	Illumina MiSeq	Tick microbiome and pathogen acquisition altered by host blood meal.	2017	2013-2015	10.1038/ismej.2016.152
732	Ixodidae	Ixodes	Ixodes pacificus	1	3	4	2	Mycobacterium	Mycobacteriaceae	Mycobacterium		2	United States of America	California	-122.749	38.0552	Illumina MiSeq	Tick microbiome and pathogen acquisition altered by host blood meal.	2017	2013-2015	10.1038/ismej.2016.152
733	Ixodidae	Ixodes	Ixodes pacificus	1	3	4	2	Luteibacter	Rhodanobacteraceae	Luteibacter		2	United States of America	California	-122.749	38.0552	Illumina MiSeq	Tick microbiome and pathogen acquisition altered by host blood meal.	2017	2013-2015	10.1038/ismej.2016.152
734	Ixodidae	Ixodes	Ixodes pacificus	1	3	4	2	Pseudomonas	Pseudomonadaceae	Pseudomonas		2	United States of America	California	-122.749	38.0552	Illumina MiSeq	Tick microbiome and pathogen acquisition altered by host blood meal.	2017	2013-2015	10.1038/ismej.2016.152
735	Ixodidae	Ixodes	Ixodes pacificus	1	3	4	2	Methylobacterium	Methylobacteriaceae	Methylobacterium		2	United States of America	California	-122.749	38.0552	Illumina MiSeq	Tick microbiome and pathogen acquisition altered by host blood meal.	2017	2013-2015	10.1038/ismej.2016.152
736	Ixodidae	Ixodes	Ixodes pacificus	1	3	4	2	Sphingomonas	Sphingomonadaceae	Sphingomonas		2	United States of America	California	-122.749	38.0552	Illumina MiSeq	Tick microbiome and pathogen acquisition altered by host blood meal.	2017	2013-2015	10.1038/ismej.2016.152
737	Ixodidae	Ixodes	Ixodes pacificus	1	3	4	2	Agrobacterium	Rhizobiaceae	Agrobacterium		2	United States of America	California	-122.749	38.0552	Illumina MiSeq	Tick microbiome and pathogen acquisition altered by host blood meal.	2017	2013-2015	10.1038/ismej.2016.152
738	Ixodidae	Ixodes	Ixodes pacificus	1	3	4	2	Burkholderia	Burkholderiaceae	Burkholderia		2	United States of America	California	-122.749	38.0552	Illumina MiSeq	Tick microbiome and pathogen acquisition altered by host blood meal.	2017	2013-2015	10.1038/ismej.2016.152
739	Ixodidae	Ixodes	Ixodes pacificus	1	3	4	2	Streptomyces	Streptomycetaceae	Streptomyces		2	United States of America	California	-122.749	38.0552	Illumina MiSeq	Tick microbiome and pathogen acquisition altered by host blood meal.	2017	2013-2015	10.1038/ismej.2016.152
740	Ixodidae	Ixodes	Ixodes pacificus	1	3	4	2	Pedobacter	Sphingobacteriaceae	Pedobacter		2	United States of America	California	-122.749	38.0552	Illumina MiSeq	Tick microbiome and pathogen acquisition altered by host blood meal.	2017	2013-2015	10.1038/ismej.2016.152
741	Ixodidae	Ixodes	Ixodes pacificus	1	3	4	2	Comamonadaceae	Comamonadaceae			1	United States of America	California	-122.749	38.0552	Illumina MiSeq	Tick microbiome and pathogen acquisition altered by host blood meal.	2017	2013-2015	10.1038/ismej.2016.152
742	Ixodidae	Ixodes	Ixodes pacificus	1	3	4	2	Chitinophagaceae	Chitinophagaceae			1	United States of America	California	-122.749	38.0552	Illumina MiSeq	Tick microbiome and pathogen acquisition altered by host blood meal.	2017	2013-2015	10.1038/ismej.2016.152
743	Ixodidae	Ixodes	Ixodes pacificus	1	3	4	2	Acinetobacter	Moraxellaceae	Acinetobacter		2	United States of America	California	-122.749	38.0552	Illumina MiSeq	Tick microbiome and pathogen acquisition altered by host blood meal.	2017	2013-2015	10.1038/ismej.2016.152
744	Ixodidae	Ixodes	Ixodes pacificus	1	3	4	2	Phyllobacterium	Phyllobacteriaceae	Phyllobacterium		2	United States of America	California	-122.749	38.0552	Illumina MiSeq	Tick microbiome and pathogen acquisition altered by host blood meal.	2017	2013-2015	10.1038/ismej.2016.152
745	Ixodidae	Ixodes	Ixodes pacificus	1	3	4	2	Lysinibacillus	Bacillaceae	Lysinibacillus		2	United States of America	California	-122.749	38.0552	Illumina MiSeq	Tick microbiome and pathogen acquisition altered by host blood meal.	2017	2013-2015	10.1038/ismej.2016.152
746	Ixodidae	Ixodes	Ixodes pacificus	1	3	4	2	Methylocystaceae	Methylocystaceae			1	United States of America	California	-122.749	38.0552	Illumina MiSeq	Tick microbiome and pathogen acquisition altered by host blood meal.	2017	2013-2015	10.1038/ismej.2016.152
747	Ixodidae	Ixodes	Ixodes pacificus	1	3	4	2	Bosea	Boseaceae	Bosea		2	United States of America	California	-122.749	38.0552	Illumina MiSeq	Tick microbiome and pathogen acquisition altered by host blood meal.	2017	2013-2015	10.1038/ismej.2016.152
748	Ixodidae	Ixodes	Ixodes pacificus	1	3	4	2	Phyllobacteriaceae	Phyllobacteriaceae			1	United States of America	California	-122.749	38.0552	Illumina MiSeq	Tick microbiome and pathogen acquisition altered by host blood meal.	2017	2013-2015	10.1038/ismej.2016.152
749	Ixodidae	Ixodes	Ixodes pacificus	2	3	4	2	Rickettsia	Rickettsiaceae	Rickettsia		2	United States of America	California	-122.749	38.0552	Illumina MiSeq	Tick microbiome and pathogen acquisition altered by host blood meal.	2017	2013-2015	10.1038/ismej.2016.152
750	Ixodidae	Ixodes	Ixodes pacificus	2	3	4	2	Mycobacterium	Mycobacteriaceae	Mycobacterium		2	United States of America	California	-122.749	38.0552	Illumina MiSeq	Tick microbiome and pathogen acquisition altered by host blood meal.	2017	2013-2015	10.1038/ismej.2016.152
751	Ixodidae	Ixodes	Ixodes pacificus	2	3	4	2	Luteibacter	Rhodanobacteraceae	Luteibacter		2	United States of America	California	-122.749	38.0552	Illumina MiSeq	Tick microbiome and pathogen acquisition altered by host blood meal.	2017	2013-2015	10.1038/ismej.2016.152
752	Ixodidae	Ixodes	Ixodes pacificus	2	3	4	2	Pseudomonas	Pseudomonadaceae	Pseudomonas		2	United States of America	California	-122.749	38.0552	Illumina MiSeq	Tick microbiome and pathogen acquisition altered by host blood meal.	2017	2013-2015	10.1038/ismej.2016.152
753	Ixodidae	Ixodes	Ixodes pacificus	2	3	4	2	Methylobacterium	Methylobacteriaceae	Methylobacterium		2	United States of America	California	-122.749	38.0552	Illumina MiSeq	Tick microbiome and pathogen acquisition altered by host blood meal.	2017	2013-2015	10.1038/ismej.2016.152
754	Ixodidae	Ixodes	Ixodes pacificus	2	3	4	2	Sphingomonas	Sphingomonadaceae	Sphingomonas		2	United States of America	California	-122.749	38.0552	Illumina MiSeq	Tick microbiome and pathogen acquisition altered by host blood meal.	2017	2013-2015	10.1038/ismej.2016.152
755	Ixodidae	Ixodes	Ixodes pacificus	2	3	4	2	Agrobacterium	Rhizobiaceae	Agrobacterium		2	United States of America	California	-122.749	38.0552	Illumina MiSeq	Tick microbiome and pathogen acquisition altered by host blood meal.	2017	2013-2015	10.1038/ismej.2016.152
756	Ixodidae	Ixodes	Ixodes pacificus	2	3	4	2	Burkholderia	Burkholderiaceae	Burkholderia		2	United States of America	California	-122.749	38.0552	Illumina MiSeq	Tick microbiome and pathogen acquisition altered by host blood meal.	2017	2013-2015	10.1038/ismej.2016.152
757	Ixodidae	Ixodes	Ixodes pacificus	2	3	4	2	Streptomyces	Streptomycetaceae	Streptomyces		2	United States of America	California	-122.749	38.0552	Illumina MiSeq	Tick microbiome and pathogen acquisition altered by host blood meal.	2017	2013-2015	10.1038/ismej.2016.152
758	Ixodidae	Ixodes	Ixodes pacificus	2	3	4	2	Pedobacter	Sphingobacteriaceae	Pedobacter		2	United States of America	California	-122.749	38.0552	Illumina MiSeq	Tick microbiome and pathogen acquisition altered by host blood meal.	2017	2013-2015	10.1038/ismej.2016.152
759	Ixodidae	Ixodes	Ixodes pacificus	2	3	4	2	Comamonadaceae	Comamonadaceae			1	United States of America	California	-122.749	38.0552	Illumina MiSeq	Tick microbiome and pathogen acquisition altered by host blood meal.	2017	2013-2015	10.1038/ismej.2016.152
760	Ixodidae	Ixodes	Ixodes pacificus	2	3	4	2	Chitinophagaceae	Chitinophagaceae			1	United States of America	California	-122.749	38.0552	Illumina MiSeq	Tick microbiome and pathogen acquisition altered by host blood meal.	2017	2013-2015	10.1038/ismej.2016.152
761	Ixodidae	Ixodes	Ixodes pacificus	2	3	4	2	Acinetobacter	Moraxellaceae	Acinetobacter		2	United States of America	California	-122.749	38.0552	Illumina MiSeq	Tick microbiome and pathogen acquisition altered by host blood meal.	2017	2013-2015	10.1038/ismej.2016.152
762	Ixodidae	Ixodes	Ixodes pacificus	2	3	4	2	Phyllobacterium	Phyllobacteriaceae	Phyllobacterium		2	United States of America	California	-122.749	38.0552	Illumina MiSeq	Tick microbiome and pathogen acquisition altered by host blood meal.	2017	2013-2015	10.1038/ismej.2016.152
763	Ixodidae	Ixodes	Ixodes pacificus	2	3	4	2	Lysinibacillus	Bacillaceae	Lysinibacillus		2	United States of America	California	-122.749	38.0552	Illumina MiSeq	Tick microbiome and pathogen acquisition altered by host blood meal.	2017	2013-2015	10.1038/ismej.2016.152
764	Ixodidae	Ixodes	Ixodes pacificus	2	3	4	2	Methylocystaceae	Methylocystaceae			1	United States of America	California	-122.749	38.0552	Illumina MiSeq	Tick microbiome and pathogen acquisition altered by host blood meal.	2017	2013-2015	10.1038/ismej.2016.152
765	Ixodidae	Ixodes	Ixodes pacificus	2	3	4	2	Bosea	Boseaceae	Bosea		2	United States of America	California	-122.749	38.0552	Illumina MiSeq	Tick microbiome and pathogen acquisition altered by host blood meal.	2017	2013-2015	10.1038/ismej.2016.152
766	Ixodidae	Ixodes	Ixodes pacificus	2	3	4	2	Phyllobacteriaceae	Phyllobacteriaceae			1	United States of America	California	-122.749	38.0552	Illumina MiSeq	Tick microbiome and pathogen acquisition altered by host blood meal.	2017	2013-2015	10.1038/ismej.2016.152
767	Ixodidae	Ixodes	Ixodes pacificus	2	3	4	2	Rickettsia	Rickettsiaceae	Rickettsia		2	United States of America	California	-122.419	37.7792	Illumina MiSeq	Vertical vs. horizontal transmission of the microbiome in a key disease vector, Ixodes pacificus.	2017	2013-2015	10.1111/mec.14391
768	Ixodidae	Ixodes	Ixodes pacificus	2	3	4	2	Mycobacterium	Mycobacteriaceae			1	United States of America	California	-122.419	37.7792	Illumina MiSeq	Vertical vs. horizontal transmission of the microbiome in a key disease vector, Ixodes pacificus.	2017	2013-2015	10.1111/mec.14391
769	Ixodidae	Ixodes	Ixodes pacificus	2	3	4	2	Luteibacter	Rhodanobacteraceae			1	United States of America	California	-122.419	37.7792	Illumina MiSeq	Vertical vs. horizontal transmission of the microbiome in a key disease vector, Ixodes pacificus.	2017	2013-2015	10.1111/mec.14391
770	Ixodidae	Ixodes	Ixodes pacificus	2	3	4	2	Pseudomonas	Pseudomonadaceae			1	United States of America	California	-122.419	37.7792	Illumina MiSeq	Vertical vs. horizontal transmission of the microbiome in a key disease vector, Ixodes pacificus.	2017	2013-2015	10.1111/mec.14391
771	Ixodidae	Ixodes	Ixodes pacificus	2	3	4	2	Flavobacterium	Flavobacteriaceae			1	United States of America	California	-122.419	37.7792	Illumina MiSeq	Vertical vs. horizontal transmission of the microbiome in a key disease vector, Ixodes pacificus.	2017	2013-2015	10.1111/mec.14391
772	Ixodidae	Ixodes	Ixodes pacificus	2	3	4	2	Agrobacterium	Rhizobiaceae	Agrobacterium		2	United States of America	California	-122.419	37.7792	Illumina MiSeq	Vertical vs. horizontal transmission of the microbiome in a key disease vector, Ixodes pacificus.	2017	2013-2015	10.1111/mec.14391
773	Ixodidae	Ixodes	Ixodes pacificus	2	3	4	2	Lysinibacillus	Bacillaceae			1	United States of America	California	-122.419	37.7792	Illumina MiSeq	Vertical vs. horizontal transmission of the microbiome in a key disease vector, Ixodes pacificus.	2017	2013-2015	10.1111/mec.14391
774	Ixodidae	Ixodes	Ixodes pacificus	2	3	4	2	Phyllobacterium	Phyllobacteriaceae			1	United States of America	California	-122.419	37.7792	Illumina MiSeq	Vertical vs. horizontal transmission of the microbiome in a key disease vector, Ixodes pacificus.	2017	2013-2015	10.1111/mec.14391
775	Ixodidae	Ixodes	Ixodes pacificus	2	3	4	2	Streptomyces	Streptomycetaceae			1	United States of America	California	-122.419	37.7792	Illumina MiSeq	Vertical vs. horizontal transmission of the microbiome in a key disease vector, Ixodes pacificus.	2017	2013-2015	10.1111/mec.14391
776	Ixodidae	Ixodes	Ixodes pacificus	2	3	4	2	Acinetobacter	Moraxellaceae			1	United States of America	California	-122.419	37.7792	Illumina MiSeq	Vertical vs. horizontal transmission of the microbiome in a key disease vector, Ixodes pacificus.	2017	2013-2015	10.1111/mec.14391
777	Ixodidae	Ixodes	Ixodes pacificus	2	3	4	2	Chryseobacterium	Weeksellaceae	Chryseobacterium		2	United States of America	California	-122.419	37.7792	Illumina MiSeq	Vertical vs. horizontal transmission of the microbiome in a key disease vector, Ixodes pacificus.	2017	2013-2015	10.1111/mec.14391
778	Ixodidae	Ixodes	Ixodes pacificus	2	3	4	2	Rickettsia	Rickettsiaceae	Rickettsia		2	United States of America	California	-122.419	37.7792	Illumina MiSeq	Vertical vs. horizontal transmission of the microbiome in a key disease vector, Ixodes pacificus.	2017	2013-2015	10.1111/mec.14391
779	Ixodidae	Ixodes	Ixodes pacificus	2	3	4	2	Mycobacterium	Mycobacteriaceae			1	United States of America	California	-122.419	37.7792	Illumina MiSeq	Vertical vs. horizontal transmission of the microbiome in a key disease vector, Ixodes pacificus.	2017	2013-2015	10.1111/mec.14391
780	Ixodidae	Ixodes	Ixodes pacificus	2	3	4	2	Luteibacter	Rhodanobacteraceae			1	United States of America	California	-122.419	37.7792	Illumina MiSeq	Vertical vs. horizontal transmission of the microbiome in a key disease vector, Ixodes pacificus.	2017	2013-2015	10.1111/mec.14391
781	Ixodidae	Ixodes	Ixodes pacificus	2	3	4	2	Pseudomonas	Pseudomonadaceae			1	United States of America	California	-122.419	37.7792	Illumina MiSeq	Vertical vs. horizontal transmission of the microbiome in a key disease vector, Ixodes pacificus.	2017	2013-2015	10.1111/mec.14391
782	Ixodidae	Ixodes	Ixodes pacificus	2	3	4	2	Flavobacterium	Flavobacteriaceae			1	United States of America	California	-122.419	37.7792	Illumina MiSeq	Vertical vs. horizontal transmission of the microbiome in a key disease vector, Ixodes pacificus.	2017	2013-2015	10.1111/mec.14391
783	Ixodidae	Ixodes	Ixodes pacificus	2	3	4	2	Agrobacterium	Rhizobiaceae	Agrobacterium		2	United States of America	California	-122.419	37.7792	Illumina MiSeq	Vertical vs. horizontal transmission of the microbiome in a key disease vector, Ixodes pacificus.	2017	2013-2015	10.1111/mec.14391
784	Ixodidae	Ixodes	Ixodes pacificus	2	3	4	2	Lysinibacillus	Bacillaceae			1	United States of America	California	-122.419	37.7792	Illumina MiSeq	Vertical vs. horizontal transmission of the microbiome in a key disease vector, Ixodes pacificus.	2017	2013-2015	10.1111/mec.14391
785	Ixodidae	Ixodes	Ixodes pacificus	2	3	4	2	Phyllobacterium	Phyllobacteriaceae			1	United States of America	California	-122.419	37.7792	Illumina MiSeq	Vertical vs. horizontal transmission of the microbiome in a key disease vector, Ixodes pacificus.	2017	2013-2015	10.1111/mec.14391
786	Ixodidae	Ixodes	Ixodes pacificus	2	3	4	2	Streptomyces	Streptomycetaceae			1	United States of America	California	-122.419	37.7792	Illumina MiSeq	Vertical vs. horizontal transmission of the microbiome in a key disease vector, Ixodes pacificus.	2017	2013-2015	10.1111/mec.14391
787	Ixodidae	Ixodes	Ixodes pacificus	2	3	4	2	Acinetobacter	Moraxellaceae			1	United States of America	California	-122.419	37.7792	Illumina MiSeq	Vertical vs. horizontal transmission of the microbiome in a key disease vector, Ixodes pacificus.	2017	2013-2015	10.1111/mec.14391
788	Ixodidae	Ixodes	Ixodes pacificus	2	3	4	2	Chryseobacterium	Weeksellaceae	Chryseobacterium		2	United States of America	California	-122.419	37.7792	Illumina MiSeq	Vertical vs. horizontal transmission of the microbiome in a key disease vector, Ixodes pacificus.	2017	2013-2015	10.1111/mec.14391
789	Ixodidae	Ixodes	Ixodes pacificus	1	3	4	2	Rickettsia	Rickettsiaceae	Rickettsia		2	United States of America	California	-122.419	37.7792	Illumina MiSeq	Vertical vs. horizontal transmission of the microbiome in a key disease vector, Ixodes pacificus.	2017	2013-2015	10.1111/mec.14391
790	Ixodidae	Ixodes	Ixodes pacificus	1	3	4	2	Mycobacterium	Mycobacteriaceae			1	United States of America	California	-122.419	37.7792	Illumina MiSeq	Vertical vs. horizontal transmission of the microbiome in a key disease vector, Ixodes pacificus.	2017	2013-2015	10.1111/mec.14391
791	Ixodidae	Ixodes	Ixodes pacificus	1	3	4	2	Luteibacter	Rhodanobacteraceae			1	United States of America	California	-122.419	37.7792	Illumina MiSeq	Vertical vs. horizontal transmission of the microbiome in a key disease vector, Ixodes pacificus.	2017	2013-2015	10.1111/mec.14391
792	Ixodidae	Ixodes	Ixodes pacificus	1	3	4	2	Pseudomonas	Pseudomonadaceae			1	United States of America	California	-122.419	37.7792	Illumina MiSeq	Vertical vs. horizontal transmission of the microbiome in a key disease vector, Ixodes pacificus.	2017	2013-2015	10.1111/mec.14391
793	Ixodidae	Ixodes	Ixodes pacificus	1	3	4	2	Flavobacterium	Flavobacteriaceae			1	United States of America	California	-122.419	37.7792	Illumina MiSeq	Vertical vs. horizontal transmission of the microbiome in a key disease vector, Ixodes pacificus.	2017	2013-2015	10.1111/mec.14391
794	Ixodidae	Ixodes	Ixodes pacificus	1	3	4	2	Agrobacterium	Rhizobiaceae	Agrobacterium		2	United States of America	California	-122.419	37.7792	Illumina MiSeq	Vertical vs. horizontal transmission of the microbiome in a key disease vector, Ixodes pacificus.	2017	2013-2015	10.1111/mec.14391
795	Ixodidae	Ixodes	Ixodes pacificus	1	3	4	2	Lysinibacillus	Bacillaceae			1	United States of America	California	-122.419	37.7792	Illumina MiSeq	Vertical vs. horizontal transmission of the microbiome in a key disease vector, Ixodes pacificus.	2017	2013-2015	10.1111/mec.14391
796	Ixodidae	Ixodes	Ixodes pacificus	1	3	4	2	Streptomyces	Streptomycetaceae			1	United States of America	California	-122.419	37.7792	Illumina MiSeq	Vertical vs. horizontal transmission of the microbiome in a key disease vector, Ixodes pacificus.	2017	2013-2015	10.1111/mec.14391
797	Ixodidae	Ixodes	Ixodes pacificus	1	3	4	2	Acinetobacter	Moraxellaceae			1	United States of America	California	-122.419	37.7792	Illumina MiSeq	Vertical vs. horizontal transmission of the microbiome in a key disease vector, Ixodes pacificus.	2017	2013-2015	10.1111/mec.14391
798	Ixodidae	Ixodes	Ixodes pacificus	1	3	4	2	Methylobacterium	Methylobacteriaceae			1	United States of America	California	-122.419	37.7792	Illumina MiSeq	Vertical vs. horizontal transmission of the microbiome in a key disease vector, Ixodes pacificus.	2017	2013-2015	10.1111/mec.14391
799	Ixodidae	Ixodes	Ixodes pacificus	1	3	4	2	Rickettsia	Rickettsiaceae	Rickettsia		2	United States of America	California	-122.419	37.7792	Illumina MiSeq	Vertical vs. horizontal transmission of the microbiome in a key disease vector, Ixodes pacificus.	2017	2013-2015	10.1111/mec.14391
800	Ixodidae	Ixodes	Ixodes pacificus	1	3	4	2	Mycobacterium	Mycobacteriaceae			1	United States of America	California	-122.419	37.7792	Illumina MiSeq	Vertical vs. horizontal transmission of the microbiome in a key disease vector, Ixodes pacificus.	2017	2013-2015	10.1111/mec.14391
801	Ixodidae	Ixodes	Ixodes pacificus	1	3	4	2	Luteibacter	Rhodanobacteraceae			1	United States of America	California	-122.419	37.7792	Illumina MiSeq	Vertical vs. horizontal transmission of the microbiome in a key disease vector, Ixodes pacificus.	2017	2013-2015	10.1111/mec.14391
802	Ixodidae	Ixodes	Ixodes pacificus	1	3	4	2	Pseudomonas	Pseudomonadaceae			1	United States of America	California	-122.419	37.7792	Illumina MiSeq	Vertical vs. horizontal transmission of the microbiome in a key disease vector, Ixodes pacificus.	2017	2013-2015	10.1111/mec.14391
803	Ixodidae	Ixodes	Ixodes pacificus	1	3	4	2	Flavobacterium	Flavobacteriaceae			1	United States of America	California	-122.419	37.7792	Illumina MiSeq	Vertical vs. horizontal transmission of the microbiome in a key disease vector, Ixodes pacificus.	2017	2013-2015	10.1111/mec.14391
804	Ixodidae	Ixodes	Ixodes pacificus	1	3	4	2	Agrobacterium	Rhizobiaceae	Agrobacterium		2	United States of America	California	-122.419	37.7792	Illumina MiSeq	Vertical vs. horizontal transmission of the microbiome in a key disease vector, Ixodes pacificus.	2017	2013-2015	10.1111/mec.14391
805	Ixodidae	Ixodes	Ixodes pacificus	1	3	4	2	Lysinibacillus	Bacillaceae			1	United States of America	California	-122.419	37.7792	Illumina MiSeq	Vertical vs. horizontal transmission of the microbiome in a key disease vector, Ixodes pacificus.	2017	2013-2015	10.1111/mec.14391
806	Ixodidae	Ixodes	Ixodes pacificus	1	3	4	2	Streptomyces	Streptomycetaceae			1	United States of America	California	-122.419	37.7792	Illumina MiSeq	Vertical vs. horizontal transmission of the microbiome in a key disease vector, Ixodes pacificus.	2017	2013-2015	10.1111/mec.14391
807	Ixodidae	Ixodes	Ixodes pacificus	1	3	4	2	Acinetobacter	Moraxellaceae			1	United States of America	California	-122.419	37.7792	Illumina MiSeq	Vertical vs. horizontal transmission of the microbiome in a key disease vector, Ixodes pacificus.	2017	2013-2015	10.1111/mec.14391
808	Ixodidae	Ixodes	Ixodes pacificus	1	3	4	2	Methylobacterium	Methylobacteriaceae			1	United States of America	California	-122.419	37.7792	Illumina MiSeq	Vertical vs. horizontal transmission of the microbiome in a key disease vector, Ixodes pacificus.	2017	2013-2015	10.1111/mec.14391
809	Ixodidae	Ixodes	Ixodes pacificus	0	2	4	2	Rickettsia	Rickettsiaceae	Rickettsia		2	United States of America	California	-122.419	37.7792	Illumina MiSeq	Vertical vs. horizontal transmission of the microbiome in a key disease vector, Ixodes pacificus.	2017	2013-2015	10.1111/mec.14391
810	Ixodidae	Ixodes	Ixodes pacificus	0	2	4	2	Mycobacterium	Mycobacteriaceae			1	United States of America	California	-122.419	37.7792	Illumina MiSeq	Vertical vs. horizontal transmission of the microbiome in a key disease vector, Ixodes pacificus.	2017	2013-2015	10.1111/mec.14391
811	Ixodidae	Ixodes	Ixodes pacificus	0	2	4	2	Lysinibacillus	Bacillaceae			1	United States of America	California	-122.419	37.7792	Illumina MiSeq	Vertical vs. horizontal transmission of the microbiome in a key disease vector, Ixodes pacificus.	2017	2013-2015	10.1111/mec.14391
812	Ixodidae	Ixodes	Ixodes pacificus	0	2	4	2	Methylobacterium	Methylobacteriaceae			1	United States of America	California	-122.419	37.7792	Illumina MiSeq	Vertical vs. horizontal transmission of the microbiome in a key disease vector, Ixodes pacificus.	2017	2013-2015	10.1111/mec.14391
813	Ixodidae	Ixodes	Ixodes pacificus	0	2	4	2	Rickettsia	Rickettsiaceae	Rickettsia		2	United States of America	California	-122.419	37.7792	Illumina MiSeq	Vertical vs. horizontal transmission of the microbiome in a key disease vector, Ixodes pacificus.	2017	2013-2015	10.1111/mec.14391
814	Ixodidae	Ixodes	Ixodes pacificus	0	2	4	2	Mycobacterium	Mycobacteriaceae			1	United States of America	California	-122.419	37.7792	Illumina MiSeq	Vertical vs. horizontal transmission of the microbiome in a key disease vector, Ixodes pacificus.	2017	2013-2015	10.1111/mec.14391
815	Ixodidae	Ixodes	Ixodes pacificus	0	2	4	2	Lysinibacillus	Bacillaceae			1	United States of America	California	-122.419	37.7792	Illumina MiSeq	Vertical vs. horizontal transmission of the microbiome in a key disease vector, Ixodes pacificus.	2017	2013-2015	10.1111/mec.14391
816	Ixodidae	Ixodes	Ixodes pacificus	0	2	4	2	Methylobacterium	Methylobacteriaceae			1	United States of America	California	-122.419	37.7792	Illumina MiSeq	Vertical vs. horizontal transmission of the microbiome in a key disease vector, Ixodes pacificus.	2017	2013-2015	10.1111/mec.14391
817	Ixodidae	Ixodes	Ixodes pacificus	0	1	4	2	Rickettsia	Rickettsiaceae	Rickettsia		2	United States of America	California	-122.419	37.7792	Illumina MiSeq	Vertical vs. horizontal transmission of the microbiome in a key disease vector, Ixodes pacificus.	2017	2013-2015	10.1111/mec.14391
818	Ixodidae	Ixodes	Ixodes pacificus	0	1	4	2	Mycobacterium	Mycobacteriaceae			1	United States of America	California	-122.419	37.7792	Illumina MiSeq	Vertical vs. horizontal transmission of the microbiome in a key disease vector, Ixodes pacificus.	2017	2013-2015	10.1111/mec.14391
819	Ixodidae	Ixodes	Ixodes pacificus	0	1	4	2	Lysinibacillus	Bacillaceae			1	United States of America	California	-122.419	37.7792	Illumina MiSeq	Vertical vs. horizontal transmission of the microbiome in a key disease vector, Ixodes pacificus.	2017	2013-2015	10.1111/mec.14391
820	Ixodidae	Ixodes	Ixodes pacificus	0	1	4	2	Methylobacterium	Methylobacteriaceae			1	United States of America	California	-122.419	37.7792	Illumina MiSeq	Vertical vs. horizontal transmission of the microbiome in a key disease vector, Ixodes pacificus.	2017	2013-2015	10.1111/mec.14391
821	Ixodidae	Ixodes	Ixodes pacificus	0	1	4	2	Rickettsia	Rickettsiaceae	Rickettsia		2	United States of America	California	-122.419	37.7792	Illumina MiSeq	Vertical vs. horizontal transmission of the microbiome in a key disease vector, Ixodes pacificus.	2017	2013-2015	10.1111/mec.14391
822	Ixodidae	Ixodes	Ixodes pacificus	0	1	4	2	Mycobacterium	Mycobacteriaceae	Mycobacterium		2	United States of America	California	-122.419	37.7792	Illumina MiSeq	Vertical vs. horizontal transmission of the microbiome in a key disease vector, Ixodes pacificus.	2017	2013-2015	10.1111/mec.14391
823	Ixodidae	Ixodes	Ixodes pacificus	0	1	4	2	Lysinibacillus	Bacillaceae	Lysinibacillus		2	United States of America	California	-122.419	37.7792	Illumina MiSeq	Vertical vs. horizontal transmission of the microbiome in a key disease vector, Ixodes pacificus.	2017	2013-2015	10.1111/mec.14391
824	Ixodidae	Ixodes	Ixodes pacificus	0	1	4	2	Methylobacterium	Methylobacteriaceae	Methylobacterium		2	United States of America	California	-122.419	37.7792	Illumina MiSeq	Vertical vs. horizontal transmission of the microbiome in a key disease vector, Ixodes pacificus.	2017	2013-2015	10.1111/mec.14391
825	Ixodidae	Hyalomma	Hyalomma margiUnknowntum	1, 2	3	1	1	Orthonairovirus	Nairoviridae	Orthonairovirus		2	Turkey	Kayseri	35.4873	38.7219	Illumina HiSeq 1500	A metagenomic survey identifies Tamdy orthonairovirus as well as divergent phlebo-, rhabdo-, chu- and flavi-like viruses in Anatolia, Turkey.	2018	2014-2016	10.1016/j.ttbdis.2018.04.017
826	Ixodidae	Haemaphysalis	Haemaphysalis longicornis	0	1, 2	1	2	Mannheimia	Pasteurellaceae	Mannheimia		2	China	Shandong	117.49	35.4	Illumina MiSeq	Characterization of microbiota diversity of field-collected Haemaphysalis longicornis (Acari: Ixodidae) with regard to sex and blood meals	2018	Unknown	10.1002/jobm.201800372
827	Ixodidae	Haemaphysalis	Haemaphysalis longicornis	0	1, 2	1	2	Trueperella	Actinomycetaceae	Trueperella		2	China	Shandong	117.49	35.4	Illumina MiSeq	Characterization of microbiota diversity of field-collected Haemaphysalis longicornis (Acari: Ixodidae) with regard to sex and blood meals	2018	Unknown	10.1002/jobm.201800372
828	Ixodidae	Haemaphysalis	Haemaphysalis longicornis	0	1, 2	1	2	Methylobacterium	Methylobacteriaceae	Methylobacterium		2	China	Shandong	117.49	35.4	Illumina MiSeq	Characterization of microbiota diversity of field-collected Haemaphysalis longicornis (Acari: Ixodidae) with regard to sex and blood meals	2018	Unknown	10.1002/jobm.201800372
829	Ixodidae	Haemaphysalis	Haemaphysalis longicornis	0	1, 2	1	2	Prevotellaceae	Prevotellaceae			1	China	Shandong	117.49	35.4	Illumina MiSeq	Characterization of microbiota diversity of field-collected Haemaphysalis longicornis (Acari: Ixodidae) with regard to sex and blood meals	2018	Unknown	10.1002/jobm.201800372
830	Ixodidae	Haemaphysalis	Haemaphysalis longicornis	0	1, 2	1	2	Acinetobacter	Moraxellaceae	Acinetobacter		2	China	Shandong	117.49	35.4	Illumina MiSeq	Characterization of microbiota diversity of field-collected Haemaphysalis longicornis (Acari: Ixodidae) with regard to sex and blood meals	2018	Unknown	10.1002/jobm.201800372
831	Ixodidae	Ixodes	Ixodes ventalloi	0	1	1	2	Rhodococcus	Nocardiaceae	Rhodococcus		2	Italy	Sicily	14.155	37.5878	Illumina HiSeq 2000	Characterization of the bacterial microbiota in wild-caught Ixodes ventalloi	2018	2013-2014	10.1016/j.ttbdis.2018.11.014
832	Ixodidae	Ixodes	Ixodes ventalloi	0	1	1	2	Blastococcus	Geodermatophilaceae	Blastococcus		2	Italy	Sicily	14.155	37.5878	Illumina HiSeq 2000	Characterization of the bacterial microbiota in wild-caught Ixodes ventalloi	2018	2013-2014	10.1016/j.ttbdis.2018.11.014
833	Ixodidae	Ixodes	Ixodes ventalloi	0	1	1	2	Mycobacterium	Mycobacteriaceae	Mycobacterium		2	Italy	Sicily	14.155	37.5878	Illumina HiSeq 2000	Characterization of the bacterial microbiota in wild-caught Ixodes ventalloi	2018	2013-2014	10.1016/j.ttbdis.2018.11.014
834	Ixodidae	Ixodes	Ixodes ventalloi	0	1	1	2	Aeromicrobium	Nocardioidaceae	Aeromicrobium		2	Italy	Sicily	14.155	37.5878	Illumina HiSeq 2000	Characterization of the bacterial microbiota in wild-caught Ixodes ventalloi	2018	2013-2014	10.1016/j.ttbdis.2018.11.014
835	Ixodidae	Ixodes	Ixodes ventalloi	0	1	1	2	Cutibacterium	Propionibacteriaceae	Cutibacterium		2	Italy	Sicily	14.155	37.5878	Illumina HiSeq 2000	Characterization of the bacterial microbiota in wild-caught Ixodes ventalloi	2018	2013-2014	10.1016/j.ttbdis.2018.11.014
836	Ixodidae	Ixodes	Ixodes ventalloi	0	1	1	2	Amycolatopsis	Pseudonocardiaceae	Amycolatopsis		2	Italy	Sicily	14.155	37.5878	Illumina HiSeq 2000	Characterization of the bacterial microbiota in wild-caught Ixodes ventalloi	2018	2013-2014	10.1016/j.ttbdis.2018.11.014
837	Ixodidae	Ixodes	Ixodes ventalloi	0	1	1	2	Actinosynema	Pseudonocardiaceae	Actinosynema		2	Italy	Sicily	14.155	37.5878	Illumina HiSeq 2000	Characterization of the bacterial microbiota in wild-caught Ixodes ventalloi	2018	2013-2014	10.1016/j.ttbdis.2018.11.014
838	Ixodidae	Ixodes	Ixodes ventalloi	0	1	1	2	Pseudonocardia	Pseudonocardiaceae	Pseudonocardia		2	Italy	Sicily	14.155	37.5878	Illumina HiSeq 2000	Characterization of the bacterial microbiota in wild-caught Ixodes ventalloi	2018	2013-2014	10.1016/j.ttbdis.2018.11.014
839	Ixodidae	Ixodes	Ixodes ventalloi	0	1	1	2	Tsukamurella	Tsukamurellaceae	Tsukamurella		2	Italy	Sicily	14.155	37.5878	Illumina HiSeq 2000	Characterization of the bacterial microbiota in wild-caught Ixodes ventalloi	2018	2013-2014	10.1016/j.ttbdis.2018.11.014
840	Ixodidae	Ixodes	Ixodes ventalloi	0	1	1	2	Bacteroides	Bacteroidaceae	Bacteroides		2	Italy	Sicily	14.155	37.5878	Illumina HiSeq 2000	Characterization of the bacterial microbiota in wild-caught Ixodes ventalloi	2018	2013-2014	10.1016/j.ttbdis.2018.11.014
841	Ixodidae	Ixodes	Ixodes ventalloi	0	1	1	2	Anaplasma	Anaplasmataceae	Anaplasma		2	Italy	Sicily	14.155	37.5878	Illumina HiSeq 2000	Characterization of the bacterial microbiota in wild-caught Ixodes ventalloi	2018	2013-2014	10.1016/j.ttbdis.2018.11.014
842	Ixodidae	Ixodes	Ixodes ventalloi	0	1	1	2	Brevundimonas	Caulobacteraceae	Brevundimonas		2	Italy	Sicily	14.155	37.5878	Illumina HiSeq 2000	Characterization of the bacterial microbiota in wild-caught Ixodes ventalloi	2018	2013-2014	10.1016/j.ttbdis.2018.11.014
843	Ixodidae	Ixodes	Ixodes ventalloi	0	1	1	2	Variovorax	Comamonadaceae	Variovorax		2	Italy	Sicily	14.155	37.5878	Illumina HiSeq 2000	Characterization of the bacterial microbiota in wild-caught Ixodes ventalloi	2018	2013-2014	10.1016/j.ttbdis.2018.11.014
844	Ixodidae	Ixodes	Ixodes ventalloi	0	1	1	2	Escherichia	Enterobacteriaceae	Escherichia		2	Italy	Sicily	14.155	37.5878	Illumina HiSeq 2000	Characterization of the bacterial microbiota in wild-caught Ixodes ventalloi	2018	2013-2014	10.1016/j.ttbdis.2018.11.014
845	Ixodidae	Ixodes	Ixodes ventalloi	0	1	1	2	Moraxella	Moraxellaceae	Moraxella		2	Italy	Sicily	14.155	37.5878	Illumina HiSeq 2000	Characterization of the bacterial microbiota in wild-caught Ixodes ventalloi	2018	2013-2014	10.1016/j.ttbdis.2018.11.014
846	Ixodidae	Ixodes	Ixodes ventalloi	0	1	1	2	Pseudomonas	Pseudomonadaceae	Pseudomonas		2	Italy	Sicily	14.155	37.5878	Illumina HiSeq 2000	Characterization of the bacterial microbiota in wild-caught Ixodes ventalloi	2018	2013-2014	10.1016/j.ttbdis.2018.11.014
847	Ixodidae	Ixodes	Ixodes ventalloi	0	1	1	2	Rickettsia	Rickettsiaceae	Rickettsia		2	Italy	Sicily	14.155	37.5878	Illumina HiSeq 2000	Characterization of the bacterial microbiota in wild-caught Ixodes ventalloi	2018	2013-2014	10.1016/j.ttbdis.2018.11.014
848	Ixodidae	Ixodes	Ixodes ventalloi	0	1	1	2	Sphingomonas	Sphingomonadaceae	Sphingomonas		2	Italy	Sicily	14.155	37.5878	Illumina HiSeq 2000	Characterization of the bacterial microbiota in wild-caught Ixodes ventalloi	2018	2013-2014	10.1016/j.ttbdis.2018.11.014
849	Ixodidae	Ixodes	Ixodes ventalloi	0	1	1	2	Spirochaeta	Spirochaetaceae	Spirochaeta		2	Italy	Sicily	14.155	37.5878	Illumina HiSeq 2000	Characterization of the bacterial microbiota in wild-caught Ixodes ventalloi	2018	2013-2014	10.1016/j.ttbdis.2018.11.014
850	Ixodidae	Ixodes	Ixodes ventalloi	0	1	1	2	Conexibacter	Conexibacteraceae	Conexibacter		2	Italy	Sicily	14.155	37.5878	Illumina HiSeq 2000	Characterization of the bacterial microbiota in wild-caught Ixodes ventalloi	2018	2013-2014	10.1016/j.ttbdis.2018.11.014
851	Ixodidae	Ixodes	Ixodes ventalloi	0	1	1	2	Brachybacterium	Dermabacteraceae	Brachybacterium		2	Italy	Sicily	14.155	37.5878	Illumina HiSeq 2000	Characterization of the bacterial microbiota in wild-caught Ixodes ventalloi	2018	2013-2014	10.1016/j.ttbdis.2018.11.014
852	Ixodidae	Ixodes	Ixodes ventalloi	0	1	1	2	Dietzia	Dietziaceae	Dietzia		2	Italy	Sicily	14.155	37.5878	Illumina HiSeq 2000	Characterization of the bacterial microbiota in wild-caught Ixodes ventalloi	2018	2013-2014	10.1016/j.ttbdis.2018.11.014
853	Ixodidae	Ixodes	Ixodes ventalloi	0	1	1	2	Clavibacter	Microbacteriaceae	Clavibacter		2	Italy	Sicily	14.155	37.5878	Illumina HiSeq 2000	Characterization of the bacterial microbiota in wild-caught Ixodes ventalloi	2018	2013-2014	10.1016/j.ttbdis.2018.11.014
854	Ixodidae	Ixodes	Ixodes ventalloi	0	1	1	2	Arthrobacter	Micrococcaceae	Arthrobacter		2	Italy	Sicily	14.155	37.5878	Illumina HiSeq 2000	Characterization of the bacterial microbiota in wild-caught Ixodes ventalloi	2018	2013-2014	10.1016/j.ttbdis.2018.11.014
855	Ixodidae	Ixodes	Ixodes ventalloi	0	1	1	2	Rothia	Micrococcaceae	Rothia		2	Italy	Sicily	14.155	37.5878	Illumina HiSeq 2000	Characterization of the bacterial microbiota in wild-caught Ixodes ventalloi	2018	2013-2014	10.1016/j.ttbdis.2018.11.014
856	Ixodidae	Ixodes	Ixodes ventalloi	0	1	1	2	Actinoplanes	Micromonosporaceae	Actinoplanes		2	Italy	Sicily	14.155	37.5878	Illumina HiSeq 2000	Characterization of the bacterial microbiota in wild-caught Ixodes ventalloi	2018	2013-2014	10.1016/j.ttbdis.2018.11.014
857	Ixodidae	Ixodes	Ixodes ventalloi	0	1	1	2	Micromonospora	Micromonosporaceae	Micromonospora		2	Italy	Sicily	14.155	37.5878	Illumina HiSeq 2000	Characterization of the bacterial microbiota in wild-caught Ixodes ventalloi	2018	2013-2014	10.1016/j.ttbdis.2018.11.014
858	Ixodidae	Ixodes	Ixodes ventalloi	0	1	1	2	Propionibacterium	Propionibacteriaceae	Propionibacterium		2	Italy	Sicily	14.155	37.5878	Illumina HiSeq 2000	Characterization of the bacterial microbiota in wild-caught Ixodes ventalloi	2018	2013-2014	10.1016/j.ttbdis.2018.11.014
859	Ixodidae	Ixodes	Ixodes ventalloi	0	1	1	2	Bacillus	Bacillaceae	Bacillus		2	Italy	Sicily	14.155	37.5878	Illumina HiSeq 2000	Characterization of the bacterial microbiota in wild-caught Ixodes ventalloi	2018	2013-2014	10.1016/j.ttbdis.2018.11.014
860	Ixodidae	Ixodes	Ixodes ventalloi	0	1	1	2	Erysipelothrix	Erysipelotrichaceae	Erysipelothrix		2	Italy	Sicily	14.155	37.5878	Illumina HiSeq 2000	Characterization of the bacterial microbiota in wild-caught Ixodes ventalloi	2018	2013-2014	10.1016/j.ttbdis.2018.11.014
861	Ixodidae	Ixodes	Ixodes ventalloi	0	1	1	2	Roseburia	Lachnospiraceae	Roseburia		2	Italy	Sicily	14.155	37.5878	Illumina HiSeq 2000	Characterization of the bacterial microbiota in wild-caught Ixodes ventalloi	2018	2013-2014	10.1016/j.ttbdis.2018.11.014
862	Ixodidae	Ixodes	Ixodes ventalloi	0	1	1	2	Anaerococcus	Peptoniphilaceae	Anaerococcus		2	Italy	Sicily	14.155	37.5878	Illumina HiSeq 2000	Characterization of the bacterial microbiota in wild-caught Ixodes ventalloi	2018	2013-2014	10.1016/j.ttbdis.2018.11.014
863	Ixodidae	Ixodes	Ixodes ventalloi	0	1	1	2	Finegoldia	Peptoniphilaceae	Finegoldia		2	Italy	Sicily	14.155	37.5878	Illumina HiSeq 2000	Characterization of the bacterial microbiota in wild-caught Ixodes ventalloi	2018	2013-2014	10.1016/j.ttbdis.2018.11.014
864	Ixodidae	Ixodes	Ixodes ventalloi	0	1	1	2	Streptococcus	Streptococcaceae	Streptococcus		2	Italy	Sicily	14.155	37.5878	Illumina HiSeq 2000	Characterization of the bacterial microbiota in wild-caught Ixodes ventalloi	2018	2013-2014	10.1016/j.ttbdis.2018.11.014
865	Ixodidae	Ixodes	Ixodes ventalloi	0	1	1	2	Veillonella	Veillonellaceae	Veillonella		2	Italy	Sicily	14.155	37.5878	Illumina HiSeq 2000	Characterization of the bacterial microbiota in wild-caught Ixodes ventalloi	2018	2013-2014	10.1016/j.ttbdis.2018.11.014
866	Ixodidae	Ixodes	Ixodes ventalloi	0	1	1	2	Spiroplasma	Spiroplasmataceae	Spiroplasma		2	Italy	Sicily	14.155	37.5878	Illumina HiSeq 2000	Characterization of the bacterial microbiota in wild-caught Ixodes ventalloi	2018	2013-2014	10.1016/j.ttbdis.2018.11.014
867	Ixodidae	Ixodes	Ixodes ventalloi	0	1	1	2	Roseomonas	Acetobacteraceae	Roseomonas		2	Italy	Sicily	14.155	37.5878	Illumina HiSeq 2000	Characterization of the bacterial microbiota in wild-caught Ixodes ventalloi	2018	2013-2014	10.1016/j.ttbdis.2018.11.014
868	Ixodidae	Ixodes	Ixodes ventalloi	0	1	1	2	Aeromonas	Aeromonadaceae	Aeromonas		2	Italy	Sicily	14.155	37.5878	Illumina HiSeq 2000	Characterization of the bacterial microbiota in wild-caught Ixodes ventalloi	2018	2013-2014	10.1016/j.ttbdis.2018.11.014
869	Ixodidae	Ixodes	Ixodes ventalloi	0	1	1	2	Achromobacter	Alcaligenaceae	Achromobacter		2	Italy	Sicily	14.155	37.5878	Illumina HiSeq 2000	Characterization of the bacterial microbiota in wild-caught Ixodes ventalloi	2018	2013-2014	10.1016/j.ttbdis.2018.11.014
870	Ixodidae	Ixodes	Ixodes ventalloi	0	1	1	2	Bordetella	Alcaligenaceae	Bordetella		2	Italy	Sicily	14.155	37.5878	Illumina HiSeq 2000	Characterization of the bacterial microbiota in wild-caught Ixodes ventalloi	2018	2013-2014	10.1016/j.ttbdis.2018.11.014
871	Ixodidae	Ixodes	Ixodes ventalloi	0	1	1	2	Afipia	Bradyrhizobiaceae	Afipia		2	Italy	Sicily	14.155	37.5878	Illumina HiSeq 2000	Characterization of the bacterial microbiota in wild-caught Ixodes ventalloi	2018	2013-2014	10.1016/j.ttbdis.2018.11.014
872	Ixodidae	Ixodes	Ixodes ventalloi	0	1	1	2	Rhodopseudomonas	Bradyrhizobiaceae	Rhodopseudomonas		2	Italy	Sicily	14.155	37.5878	Illumina HiSeq 2000	Characterization of the bacterial microbiota in wild-caught Ixodes ventalloi	2018	2013-2014	10.1016/j.ttbdis.2018.11.014
873	Ixodidae	Ixodes	Ixodes ventalloi	0	1	1	2	Bradyrhizobium	Bradyrhizobiaceae	Bradyrhizobium		2	Italy	Sicily	14.155	37.5878	Illumina HiSeq 2000	Characterization of the bacterial microbiota in wild-caught Ixodes ventalloi	2018	2013-2014	10.1016/j.ttbdis.2018.11.014
874	Ixodidae	Ixodes	Ixodes ventalloi	0	1	1	2	Burkholderia	Burkholderiaceae	Burkholderia		2	Italy	Sicily	14.155	37.5878	Illumina HiSeq 2000	Characterization of the bacterial microbiota in wild-caught Ixodes ventalloi	2018	2013-2014	10.1016/j.ttbdis.2018.11.014
875	Ixodidae	Ixodes	Ixodes ventalloi	0	1	1	2	Ralstonia	Burkholderiaceae	Ralstonia		2	Italy	Sicily	14.155	37.5878	Illumina HiSeq 2000	Characterization of the bacterial microbiota in wild-caught Ixodes ventalloi	2018	2013-2014	10.1016/j.ttbdis.2018.11.014
876	Ixodidae	Ixodes	Ixodes ventalloi	0	1	1	2	Candidatus Midichloria	Candidatus Midichloriaceae	Candidatus Midichloria		2	Italy	Sicily	14.155	37.5878	Illumina HiSeq 2000	Characterization of the bacterial microbiota in wild-caught Ixodes ventalloi	2018	2013-2014	10.1016/j.ttbdis.2018.11.014
877	Ixodidae	Ixodes	Ixodes ventalloi	0	1	1	2	Caulobacter	Caulobacteraceae	Caulobacter		2	Italy	Sicily	14.155	37.5878	Illumina HiSeq 2000	Characterization of the bacterial microbiota in wild-caught Ixodes ventalloi	2018	2013-2014	10.1016/j.ttbdis.2018.11.014
878	Ixodidae	Ixodes	Ixodes ventalloi	0	1	1	2	Acidovorax	Comamonadaceae	Acidovorax		2	Italy	Sicily	14.155	37.5878	Illumina HiSeq 2000	Characterization of the bacterial microbiota in wild-caught Ixodes ventalloi	2018	2013-2014	10.1016/j.ttbdis.2018.11.014
879	Ixodidae	Ixodes	Ixodes ventalloi	0	1	1	2	Enterobacter	Enterobacteriaceae	Enterobacter		2	Italy	Sicily	14.155	37.5878	Illumina HiSeq 2000	Characterization of the bacterial microbiota in wild-caught Ixodes ventalloi	2018	2013-2014	10.1016/j.ttbdis.2018.11.014
880	Ixodidae	Ixodes	Ixodes ventalloi	0	1	1	2	Klebsiella	Enterobacteriaceae	Klebsiella		2	Italy	Sicily	14.155	37.5878	Illumina HiSeq 2000	Characterization of the bacterial microbiota in wild-caught Ixodes ventalloi	2018	2013-2014	10.1016/j.ttbdis.2018.11.014
881	Ixodidae	Ixodes	Ixodes ventalloi	0	1	1	2	Acinetobacter	Moraxellaceae	Acinetobacter		2	Italy	Sicily	14.155	37.5878	Illumina HiSeq 2000	Characterization of the bacterial microbiota in wild-caught Ixodes ventalloi	2018	2013-2014	10.1016/j.ttbdis.2018.11.014
882	Ixodidae	Ixodes	Ixodes ventalloi	0	1	1	2	Mannheimia	Pasteurellaceae	Mannheimia		2	Italy	Sicily	14.155	37.5878	Illumina HiSeq 2000	Characterization of the bacterial microbiota in wild-caught Ixodes ventalloi	2018	2013-2014	10.1016/j.ttbdis.2018.11.014
883	Ixodidae	Ixodes	Ixodes ventalloi	0	1	1	2	Mesorhizobium	Phyllobacteriaceae	Mesorhizobium		2	Italy	Sicily	14.155	37.5878	Illumina HiSeq 2000	Characterization of the bacterial microbiota in wild-caught Ixodes ventalloi	2018	2013-2014	10.1016/j.ttbdis.2018.11.014
884	Ixodidae	Ixodes	Ixodes ventalloi	0	1	1	2	Agrobacterium	Rhizobiaceae	Agrobacterium		2	Italy	Sicily	14.155	37.5878	Illumina HiSeq 2000	Characterization of the bacterial microbiota in wild-caught Ixodes ventalloi	2018	2013-2014	10.1016/j.ttbdis.2018.11.014
885	Ixodidae	Ixodes	Ixodes ventalloi	0	1	1	2	Rhizobium	Rhizobiaceae	Rhizobium		2	Italy	Sicily	14.155	37.5878	Illumina HiSeq 2000	Characterization of the bacterial microbiota in wild-caught Ixodes ventalloi	2018	2013-2014	10.1016/j.ttbdis.2018.11.014
886	Ixodidae	Ixodes	Ixodes ventalloi	0	1	1	2	Sinorhizobium	Rhizobiaceae	Sinorhizobium		2	Italy	Sicily	14.155	37.5878	Illumina HiSeq 2000	Characterization of the bacterial microbiota in wild-caught Ixodes ventalloi	2018	2013-2014	10.1016/j.ttbdis.2018.11.014
887	Ixodidae	Ixodes	Ixodes ventalloi	0	1	1	2	Rhodobacter	Rhodobacteraceae	Rhodobacter		2	Italy	Sicily	14.155	37.5878	Illumina HiSeq 2000	Characterization of the bacterial microbiota in wild-caught Ixodes ventalloi	2018	2013-2014	10.1016/j.ttbdis.2018.11.014
888	Ixodidae	Ixodes	Ixodes ventalloi	0	1	1	2	Thauera	Rhodocyclaceae	Thauera		2	Italy	Sicily	14.155	37.5878	Illumina HiSeq 2000	Characterization of the bacterial microbiota in wild-caught Ixodes ventalloi	2018	2013-2014	10.1016/j.ttbdis.2018.11.014
889	Ixodidae	Ixodes	Ixodes ventalloi	0	1	1	2	Novosphingobium	Rhodocyclaceae	Novosphingobium		2	Italy	Sicily	14.155	37.5878	Illumina HiSeq 2000	Characterization of the bacterial microbiota in wild-caught Ixodes ventalloi	2018	2013-2014	10.1016/j.ttbdis.2018.11.014
890	Ixodidae	Ixodes	Ixodes ventalloi	0	1	1	2	Pseudoxanthomonas	Xanthomonadaceae	Pseudoxanthomonas		2	Italy	Sicily	14.155	37.5878	Illumina HiSeq 2000	Characterization of the bacterial microbiota in wild-caught Ixodes ventalloi	2018	2013-2014	10.1016/j.ttbdis.2018.11.014
891	Ixodidae	Ixodes	Ixodes ventalloi	0	1	1	2	Stenotrophomonas	Xanthomonadaceae	Stenotrophomonas		2	Italy	Sicily	14.155	37.5878	Illumina HiSeq 2000	Characterization of the bacterial microbiota in wild-caught Ixodes ventalloi	2018	2013-2014	10.1016/j.ttbdis.2018.11.014
892	Ixodidae	Ixodes	Ixodes scapularis	0	2	4	3	Babesia microti	Babesiidae	Babesia	Babesia microti	3	United States of America	Wisconsin	-89.6885	44.4309	Illumina NextSeq 500	Co-Infection Patterns in Individual Ixodes scapularis Ticks Reveal Associations between Viral, Eukaryotic and Bacterial Microorganisms.	2018	2015	10.3390/v10070388
893	Ixodidae	Ixodes	Ixodes scapularis	0	1	4	3	Babesia microti	Babesiidae	Babesia	Babesia microti	3	United States of America	Wisconsin	-89.6885	44.4309	Illumina NextSeq 500	Co-Infection Patterns in Individual Ixodes scapularis Ticks Reveal Associations between Viral, Eukaryotic and Bacterial Microorganisms.	2018	2015	10.3390/v10070388
894	Ixodidae	Ixodes	Ixodes scapularis	0	2	4	1	Blacklegged tick phlebovirus 1	Phenuiviridae	Phlebovirus	Blacklegged tick phlebovirus 1	3	United States of America	Wisconsin	-89.6885	44.4309	Illumina NextSeq 500	Co-Infection Patterns in Individual Ixodes scapularis Ticks Reveal Associations between Viral, Eukaryotic and Bacterial Microorganisms.	2018	2015	10.3390/v10070388
895	Ixodidae	Ixodes	Ixodes scapularis	0	2	4	1	South Bay virus	Nairoviridae	Sabavirus	South Bay virus	3	United States of America	Wisconsin	-89.6885	44.4309	Illumina NextSeq 500	Co-Infection Patterns in Individual Ixodes scapularis Ticks Reveal Associations between Viral, Eukaryotic and Bacterial Microorganisms.	2018	2015	10.3390/v10070388
896	Ixodidae	Ixodes	Ixodes scapularis	0	2	4	1	Blacklegged tick phlebovirus 2	Phenuiviridae	Phlebovirus	Blacklegged tick phlebovirus 2	3	United States of America	Wisconsin	-89.6885	44.4309	Illumina NextSeq 500	Co-Infection Patterns in Individual Ixodes scapularis Ticks Reveal Associations between Viral, Eukaryotic and Bacterial Microorganisms.	2018	2015	10.3390/v10070388
897	Ixodidae	Ixodes	Ixodes scapularis	0	2	4	1	Suffolk virus	Chuviridae	Mivirus	Suffolk virus	3	United States of America	Wisconsin	-89.6885	44.4309	Illumina NextSeq 500	Co-Infection Patterns in Individual Ixodes scapularis Ticks Reveal Associations between Viral, Eukaryotic and Bacterial Microorganisms.	2018	2015	10.3390/v10070388
898	Ixodidae	Ixodes	Ixodes scapularis	0	2	4	1	Blacklegged tick phlebovirus 3	Phenuiviridae	Ixovirus	Blacklegged tick phlebovirus 3	3	United States of America	Wisconsin	-89.6885	44.4309	Illumina NextSeq 500	Co-Infection Patterns in Individual Ixodes scapularis Ticks Reveal Associations between Viral, Eukaryotic and Bacterial Microorganisms.	2018	2015	10.3390/v10070388
899	Ixodidae	Ixodes	Ixodes scapularis	0	2	4	1	Ixodes scapularis associated virus 1			Ixodes scapularis associated virus 1	3	United States of America	Wisconsin	-89.6885	44.4309	Illumina NextSeq 500	Co-Infection Patterns in Individual Ixodes scapularis Ticks Reveal Associations between Viral, Eukaryotic and Bacterial Microorganisms.	2018	2015	10.3390/v10070388
900	Ixodidae	Ixodes	Ixodes scapularis	0	2	4	1	Ixodes scapularis associated virus 2			Ixodes scapularis associated virus 2	3	United States of America	Wisconsin	-89.6885	44.4309	Illumina NextSeq 500	Co-Infection Patterns in Individual Ixodes scapularis Ticks Reveal Associations between Viral, Eukaryotic and Bacterial Microorganisms.	2018	2015	10.3390/v10070388
901	Ixodidae	Ixodes	Ixodes scapularis	0	2	4	2	Rickettsia sp.	Rickettsiaceae	Rickettsia	Rickettsia sp.	3	United States of America	Wisconsin	-89.6885	44.4309	Illumina NextSeq 500	Co-Infection Patterns in Individual Ixodes scapularis Ticks Reveal Associations between Viral, Eukaryotic and Bacterial Microorganisms.	2018	2015	10.3390/v10070388
902	Ixodidae	Ixodes	Ixodes scapularis	0	2	4	2	Borreliella burgdorferi	Borreliaceae	Borreliella	Borreliella burgdorferi	3	United States of America	Wisconsin	-89.6885	44.4309	Illumina NextSeq 500	Co-Infection Patterns in Individual Ixodes scapularis Ticks Reveal Associations between Viral, Eukaryotic and Bacterial Microorganisms.	2018	2015	10.3390/v10070388
903	Ixodidae	Ixodes	Ixodes scapularis	0	2	4	2	Anaplasma phagocytophilum	Anaplasmataceae	Anaplasma	Anaplasma phagocytophilum	3	United States of America	Wisconsin	-89.6885	44.4309	Illumina NextSeq 500	Co-Infection Patterns in Individual Ixodes scapularis Ticks Reveal Associations between Viral, Eukaryotic and Bacterial Microorganisms.	2018	2015	10.3390/v10070388
904	Ixodidae	Ixodes	Ixodes scapularis	0	2	4	2	Wolbachia sp.	Anaplasmataceae	Wolbachia	Wolbachia sp.	3	United States of America	Wisconsin	-89.6885	44.4309	Illumina NextSeq 500	Co-Infection Patterns in Individual Ixodes scapularis Ticks Reveal Associations between Viral, Eukaryotic and Bacterial Microorganisms.	2018	2015	10.3390/v10070388
905	Ixodidae	Ixodes	Ixodes scapularis	0	2	4	2	Ehrlichia sp.	Anaplasmataceae	Ehrlichia	Ehrlichia sp.	3	United States of America	Wisconsin	-89.6885	44.4309	Illumina NextSeq 500	Co-Infection Patterns in Individual Ixodes scapularis Ticks Reveal Associations between Viral, Eukaryotic and Bacterial Microorganisms.	2018	2015	10.3390/v10070388
906	Ixodidae	Ixodes	Ixodes scapularis	0	2	4	3	Babesia odocoilei	Babesiidae	Babesia	Babesia odocoilei	3	United States of America	Wisconsin	-89.6885	44.4309	Illumina NextSeq 500	Co-Infection Patterns in Individual Ixodes scapularis Ticks Reveal Associations between Viral, Eukaryotic and Bacterial Microorganisms.	2018	2015	10.3390/v10070388
907	Ixodidae	Ixodes	Ixodes scapularis	0	1	4	1	Blacklegged tick phlebovirus 1	Phenuiviridae	Phlebovirus	Blacklegged tick phlebovirus 1	3	United States of America	Wisconsin	-89.6885	44.4309	Illumina NextSeq 500	Co-Infection Patterns in Individual Ixodes scapularis Ticks Reveal Associations between Viral, Eukaryotic and Bacterial Microorganisms.	2018	2015	10.3390/v10070388
908	Ixodidae	Ixodes	Ixodes scapularis	0	1	4	1	South Bay virus	Nairoviridae	Sabavirus	South Bay virus	3	United States of America	Wisconsin	-89.6885	44.4309	Illumina NextSeq 500	Co-Infection Patterns in Individual Ixodes scapularis Ticks Reveal Associations between Viral, Eukaryotic and Bacterial Microorganisms.	2018	2015	10.3390/v10070388
909	Ixodidae	Ixodes	Ixodes scapularis	0	1	4	1	Blacklegged tick phlebovirus 2	Phenuiviridae	Phlebovirus	Blacklegged tick phlebovirus 2	3	United States of America	Wisconsin	-89.6885	44.4309	Illumina NextSeq 500	Co-Infection Patterns in Individual Ixodes scapularis Ticks Reveal Associations between Viral, Eukaryotic and Bacterial Microorganisms.	2018	2015	10.3390/v10070388
910	Ixodidae	Ixodes	Ixodes scapularis	0	1	4	1	Suffolk virus	Chuviridae	Mivirus	Suffolk virus	3	United States of America	Wisconsin	-89.6885	44.4309	Illumina NextSeq 500	Co-Infection Patterns in Individual Ixodes scapularis Ticks Reveal Associations between Viral, Eukaryotic and Bacterial Microorganisms.	2018	2015	10.3390/v10070388
911	Ixodidae	Ixodes	Ixodes scapularis	0	1	4	1	Blacklegged tick phlebovirus 3	Phenuiviridae	Ixovirus	Blacklegged tick phlebovirus 3	3	United States of America	Wisconsin	-89.6885	44.4309	Illumina NextSeq 500	Co-Infection Patterns in Individual Ixodes scapularis Ticks Reveal Associations between Viral, Eukaryotic and Bacterial Microorganisms.	2018	2015	10.3390/v10070388
912	Ixodidae	Ixodes	Ixodes scapularis	0	1	4	1	Ixodes scapularis associated virus 1			Ixodes scapularis associated virus 1	3	United States of America	Wisconsin	-89.6885	44.4309	Illumina NextSeq 500	Co-Infection Patterns in Individual Ixodes scapularis Ticks Reveal Associations between Viral, Eukaryotic and Bacterial Microorganisms.	2018	2015	10.3390/v10070388
913	Ixodidae	Ixodes	Ixodes scapularis	0	1	4	1	Powassan virus	Flaviviridae	Flavivirus	Powassan virus	3	United States of America	Wisconsin	-89.6885	44.4309	Illumina NextSeq 500	Co-Infection Patterns in Individual Ixodes scapularis Ticks Reveal Associations between Viral, Eukaryotic and Bacterial Microorganisms.	2018	2015	10.3390/v10070388
914	Ixodidae	Ixodes	Ixodes scapularis	0	1	4	2	Rickettsia sp.	Rickettsiaceae	Rickettsia	Rickettsia sp.	3	United States of America	Wisconsin	-89.6885	44.4309	Illumina NextSeq 500	Co-Infection Patterns in Individual Ixodes scapularis Ticks Reveal Associations between Viral, Eukaryotic and Bacterial Microorganisms.	2018	2015	10.3390/v10070388
915	Ixodidae	Ixodes	Ixodes scapularis	0	1	4	2	Borreliella burgdorferi	Borreliaceae	Borreliella	Borreliella burgdorferi	3	United States of America	Wisconsin	-89.6885	44.4309	Illumina NextSeq 500	Co-Infection Patterns in Individual Ixodes scapularis Ticks Reveal Associations between Viral, Eukaryotic and Bacterial Microorganisms.	2018	2015	10.3390/v10070388
916	Ixodidae	Ixodes	Ixodes scapularis	0	1	4	2	Anaplasma phagocytophilum	Anaplasmataceae	Anaplasma	Anaplasma phagocytophilum	3	United States of America	Wisconsin	-89.6885	44.4309	Illumina NextSeq 500	Co-Infection Patterns in Individual Ixodes scapularis Ticks Reveal Associations between Viral, Eukaryotic and Bacterial Microorganisms.	2018	2015	10.3390/v10070388
917	Ixodidae	Ixodes	Ixodes scapularis	0	1	4	2	Wolbachia sp.	Anaplasmataceae	Wolbachia	Wolbachia sp.	3	United States of America	Wisconsin	-89.6885	44.4309	Illumina NextSeq 500	Co-Infection Patterns in Individual Ixodes scapularis Ticks Reveal Associations between Viral, Eukaryotic and Bacterial Microorganisms.	2018	2015	10.3390/v10070388
918	Ixodidae	Ixodes	Ixodes scapularis	0	1	4	2	Ehrlichia sp.	Anaplasmataceae	Ehrlichia	Ehrlichia sp.	3	United States of America	Wisconsin	-89.6885	44.4309	Illumina NextSeq 500	Co-Infection Patterns in Individual Ixodes scapularis Ticks Reveal Associations between Viral, Eukaryotic and Bacterial Microorganisms.	2018	2015	10.3390/v10070388
919	Ixodidae	Ixodes	Ixodes scapularis	0	1	4	2	Borrelia miyamotoi	Borreliaceae	Borrelia	Borrelia miyamotoi	3	United States of America	Wisconsin	-89.6885	44.4309	Illumina NextSeq 500	Co-Infection Patterns in Individual Ixodes scapularis Ticks Reveal Associations between Viral, Eukaryotic and Bacterial Microorganisms.	2018	2015	10.3390/v10070388
920	Ixodidae	Ixodes	Ixodes scapularis	0	1	4	2	Borreliella mayonii	Borreliaceae	Borrelia	Borrelia miyamotoi	3	United States of America	Wisconsin	-89.6885	44.4309	Illumina NextSeq 500	Co-Infection Patterns in Individual Ixodes scapularis Ticks Reveal Associations between Viral, Eukaryotic and Bacterial Microorganisms.	2018	2015	10.3390/v10070388
921	Ixodidae	Ixodes	Ixodes scapularis	0	1	4	3	Babesia odocoilei	Babesiidae	Babesia	Babesia odocoilei	3	United States of America	Wisconsin	-89.6885	44.4309	Illumina NextSeq 500	Co-Infection Patterns in Individual Ixodes scapularis Ticks Reveal Associations between Viral, Eukaryotic and Bacterial Microorganisms.	2018	2015	10.3390/v10070388
922	Ixodidae	Ixodes	Ixodes holocyclus	3	3	3	1	North shore virus			North shore virus	3	Australia	Jervis Bay Territory	151.299	-33.8224	Illumina Hiseq 2500	Extensive Diversity of RNA Viruses in Australian Ticks.	2018	2017	10.1128/JVI.01358-18
923	Ixodidae	Ixodes	Ixodes holocyclus	3	3	3	1	Ingleside virus			Ingleside virus	3	Australia	Jervis Bay Territory	151.299	-33.8224	Illumina Hiseq 2500	Extensive Diversity of RNA Viruses in Australian Ticks.	2018	2017	10.1128/JVI.01358-18
924	Ixodidae	Ixodes	Ixodes scapularis	0	1, 2	4	1	Powassan virus	Flaviviridae	Flavivirus	Powassan virus	3	United States of America	New York	-73.0662	40.8168	Illumina HiSeq 4000	Identification of Novel Viruses in Amblyomma americanum, Dermacentor variabilis, and Ixodes scapularis Ticks.	2018	Unknown	10.1128/mSphere.00614-17
925	Ixodidae	Ixodes	Ixodes scapularis	0	1, 2	4	1	South Bay virus	Nairoviridae	Sabavirus	South Bay virus	3	United States of America	New York	-73.0662	40.8168	Illumina HiSeq 4000	Identification of Novel Viruses in Amblyomma americanum, Dermacentor variabilis, and Ixodes scapularis Ticks.	2018	Unknown	10.1128/mSphere.00614-17
926	Ixodidae	Ixodes	Ixodes scapularis	0	1, 2	4	1	Blacklegged tick phlebovirus 1	Phenuiviridae	Phlebovirus	Blacklegged tick phlebovirus 1	3	United States of America	New York	-73.0662	40.8168	Illumina HiSeq 4000	Identification of Novel Viruses in Amblyomma americanum, Dermacentor variabilis, and Ixodes scapularis Ticks.	2018	Unknown	10.1128/mSphere.00614-17
927	Ixodidae	Ixodes	Ixodes scapularis	0	1, 2	4	1	Blacklegged tick phlebovirus 2	Phenuiviridae	Phlebovirus	Blacklegged tick phlebovirus 2	3	United States of America	New York	-73.0662	40.8168	Illumina HiSeq 4000	Identification of Novel Viruses in Amblyomma americanum, Dermacentor variabilis, and Ixodes scapularis Ticks.	2018	Unknown	10.1128/mSphere.00614-17
928	Ixodidae	Ixodes	Ixodes scapularis	0	1, 2	4	1	Blacklegged tick phlebovirus 3	Phenuiviridae	Ixovirus	Blacklegged tick phlebovirus 3	3	United States of America	New York	-73.0662	40.8168	Illumina HiSeq 4000	Identification of Novel Viruses in Amblyomma americanum, Dermacentor variabilis, and Ixodes scapularis Ticks.	2018	Unknown	10.1128/mSphere.00614-17
929	Ixodidae	Ixodes	Ixodes scapularis	0	1, 2	4	1	Laurel Lake virus	Phenuiviridae	Laulavirus	Laurel Lake virus	3	United States of America	New York	-73.0662	40.8168	Illumina HiSeq 4000	Identification of Novel Viruses in Amblyomma americanum, Dermacentor variabilis, and Ixodes scapularis Ticks.	2018	Unknown	10.1128/mSphere.00614-17
930	Ixodidae	Ixodes	Ixodes scapularis	0	1, 2	4	1	Suffolk virus	Chuviridae	Mivirus	Suffolk virus	3	United States of America	New York	-73.0662	40.8168	Illumina HiSeq 4000	Identification of Novel Viruses in Amblyomma americanum, Dermacentor variabilis, and Ixodes scapularis Ticks.	2018	Unknown	10.1128/mSphere.00614-17
931	Ixodidae	Ixodes	Ixodes scapularis	0	1, 2	4	1	Ixodes scapularis associated virus 1			Ixodes scapularis associated virus 1	3	United States of America	New York	-73.0662	40.8168	Illumina HiSeq 4000	Identification of Novel Viruses in Amblyomma americanum, Dermacentor variabilis, and Ixodes scapularis Ticks.	2018	Unknown	10.1128/mSphere.00614-17
932	Ixodidae	Ixodes	Ixodes scapularis	0	1, 2	4	1	Ixodes scapularis associated virus 2			Ixodes scapularis associated virus 2	3	United States of America	New York	-73.0662	40.8168	Illumina HiSeq 4000	Identification of Novel Viruses in Amblyomma americanum, Dermacentor variabilis, and Ixodes scapularis Ticks.	2018	Unknown	10.1128/mSphere.00614-17
933	Ixodidae	Ixodes	Ixodes scapularis	0	1, 2	4	1	Ixodes scapularis associated virus 3			Ixodes scapularis associated virus 3	3	United States of America	New York	-73.0662	40.8168	Illumina HiSeq 4000	Identification of Novel Viruses in Amblyomma americanum, Dermacentor variabilis, and Ixodes scapularis Ticks.	2018	Unknown	10.1128/mSphere.00614-17
934	Ixodidae	Ixodes	Ixodes scapularis	0	1, 2	4	1	Avian-like circovirus	Circoviridae	Circovirus	Avian-like circovirus	3	United States of America	New York	-73.0662	40.8168	Illumina HiSeq 4000	Identification of Novel Viruses in Amblyomma americanum, Dermacentor variabilis, and Ixodes scapularis Ticks.	2018	Unknown	10.1128/mSphere.00614-17
935	Ixodidae	Ixodes	Ixodes scapularis	0	1, 2	4	1	Blacklegged tick picorna-like virus 1			Blacklegged tick picorna-like virus 1	3	United States of America	New York	-73.0662	40.8168	Illumina HiSeq 4000	Identification of Novel Viruses in Amblyomma americanum, Dermacentor variabilis, and Ixodes scapularis Ticks.	2018	Unknown	10.1128/mSphere.00614-17
936	Ixodidae	Ixodes	Ixodes scapularis	0	1, 2	4	1	Ilarvirus	Bromoviridae	Ilarvirus		2	United States of America	New York	-73.0662	40.8168	Illumina HiSeq 4000	Identification of Novel Viruses in Amblyomma americanum, Dermacentor variabilis, and Ixodes scapularis Ticks.	2018	Unknown	10.1128/mSphere.00614-17
937	Ixodidae	Ixodes	Ixodes scapularis	0	1, 2	4	1	Blacklegged tick chuvirus-2	Chuviridae	Nigecruvirus	Blacklegged tick chuvirus-2	3	United States of America	New York	-73.0662	40.8168	Illumina HiSeq 4000	Identification of Novel Viruses in Amblyomma americanum, Dermacentor variabilis, and Ixodes scapularis Ticks.	2018	Unknown	10.1128/mSphere.00614-17
938	Ixodidae	Ixodes	Ixodes scapularis	0	1, 2	4	1	Blacklegged tick rhabdovirus-1	Rhabdoviridae		Blacklegged tick rhabdovirus-1	3	United States of America	New York	-73.0662	40.8168	Illumina HiSeq 4000	Identification of Novel Viruses in Amblyomma americanum, Dermacentor variabilis, and Ixodes scapularis Ticks.	2018	Unknown	10.1128/mSphere.00614-17
939	Ixodidae	Ixodes	Ixodes scapularis	0	1, 2	4	1	New Kent County virus	Rhabdoviridae	Ephemerovirus	New Kent County virus	3	United States of America	New York	-73.0662	40.8168	Illumina HiSeq 4000	Identification of Novel Viruses in Amblyomma americanum, Dermacentor variabilis, and Ixodes scapularis Ticks.	2018	Unknown	10.1128/mSphere.00614-17
940	Ixodidae	Dermacentor	Dermacentor variabilis	0	1, 2	4	1	American dog tick phlebovirus	Phenuiviridae	Phlebovirus	American dog tick phlebovirus	3	United States of America	New York	-73.0662	40.8168	Illumina HiSeq 4000	Identification of Novel Viruses in Amblyomma americanum, Dermacentor variabilis, and Ixodes scapularis Ticks.	2018	Unknown	10.1128/mSphere.00614-17
941	Ixodidae	Dermacentor	Dermacentor variabilis	0	1, 2	4	1	American dog tick rhabdovirus-2	Rhabdoviridae		American dog tick rhabdovirus-2	3	United States of America	New York	-73.0662	40.8168	Illumina HiSeq 4000	Identification of Novel Viruses in Amblyomma americanum, Dermacentor variabilis, and Ixodes scapularis Ticks.	2018	Unknown	10.1128/mSphere.00614-17
942	Ixodidae	Dermacentor	Dermacentor variabilis	0	1, 2	4	1	American dog tick rhabdovirus-2	Rhabdoviridae		American dog tick rhabdovirus-2	3	United States of America	New York	-73.0662	40.8168	Illumina HiSeq 4000	Identification of Novel Viruses in Amblyomma americanum, Dermacentor variabilis, and Ixodes scapularis Ticks.	2018	Unknown	10.1128/mSphere.00614-17
943	Ixodidae	Dermacentor	Dermacentor variabilis	0	1, 2	4	1	American dog tick-associated virus 1			American dog tick-associated virus 1	3	United States of America	New York	-73.0662	40.8168	Illumina HiSeq 4000	Identification of Novel Viruses in Amblyomma americanum, Dermacentor variabilis, and Ixodes scapularis Ticks.	2018	Unknown	10.1128/mSphere.00614-17
944	Ixodidae	Dermacentor	Dermacentor variabilis	0	1, 2	4	1	American dog tick-associated virus 2			American dog tick-associated virus 2	3	United States of America	New York	-73.0662	40.8168	Illumina HiSeq 4000	Identification of Novel Viruses in Amblyomma americanum, Dermacentor variabilis, and Ixodes scapularis Ticks.	2018	Unknown	10.1128/mSphere.00614-17
945	Ixodidae	Amblyomma	Amblyomma americanum	0	1, 2	4	1	Lone star tick chuvirus 1	Chuviridae	Mivirus	Lone star tick chuvirus 1	3	United States of America	New York	-73.0662	40.8168	Illumina HiSeq 4000	Identification of Novel Viruses in Amblyomma americanum, Dermacentor variabilis, and Ixodes scapularis Ticks.	2018	Unknown	10.1128/mSphere.00614-17
946	Ixodidae	Amblyomma	Amblyomma americanum	0	1, 2	4	1	Lone star tick dicistrovirus	Dicistroviridae		Lone star tick dicistrovirus	3	United States of America	New York	-73.0662	40.8168	Illumina HiSeq 4000	Identification of Novel Viruses in Amblyomma americanum, Dermacentor variabilis, and Ixodes scapularis Ticks.	2018	Unknown	10.1128/mSphere.00614-17
947	Ixodidae	Amblyomma	Amblyomma americanum	0	1, 2	4	1	Lone star tick nodavirus	Nodaviridae		Lone star tick nodavirus	3	United States of America	New York	-73.0662	40.8168	Illumina HiSeq 4000	Identification of Novel Viruses in Amblyomma americanum, Dermacentor variabilis, and Ixodes scapularis Ticks.	2018	Unknown	10.1128/mSphere.00614-17
948	Ixodidae	Amblyomma	Amblyomma americanum	0	1, 2	4	1	Lone star tick totivirus	Chuviridae	Mivirus	Lone star tick totivirus	3	United States of America	New York	-73.0662	40.8168	Illumina HiSeq 4000	Identification of Novel Viruses in Amblyomma americanum, Dermacentor variabilis, and Ixodes scapularis Ticks.	2018	Unknown	10.1128/mSphere.00614-17
949	Ixodidae	Ixodes	Ixodes scapularis	0	1, 2	4	1	Powassan virus	Flaviviridae	Flavivirus	Powassan virus	3	United States of America	Connecticut	-72.7342	41.65	Illumina HiSeq 4000	Identification of Novel Viruses in Amblyomma americanum, Dermacentor variabilis, and Ixodes scapularis Ticks.	2018	Unknown	10.1128/mSphere.00614-17
950	Ixodidae	Ixodes	Ixodes scapularis	0	1, 2	4	1	South Bay virus	Nairoviridae	Sabavirus	South Bay virus	3	United States of America	Connecticut	-72.7342	41.65	Illumina HiSeq 4000	Identification of Novel Viruses in Amblyomma americanum, Dermacentor variabilis, and Ixodes scapularis Ticks.	2018	Unknown	10.1128/mSphere.00614-17
951	Ixodidae	Ixodes	Ixodes scapularis	0	1, 2	4	1	Blacklegged tick phlebovirus 1	Phenuiviridae	Phlebovirus	Blacklegged tick phlebovirus 1	3	United States of America	Connecticut	-72.7342	41.65	Illumina HiSeq 4000	Identification of Novel Viruses in Amblyomma americanum, Dermacentor variabilis, and Ixodes scapularis Ticks.	2018	Unknown	10.1128/mSphere.00614-17
952	Ixodidae	Ixodes	Ixodes scapularis	0	1, 2	4	1	Blacklegged tick phlebovirus 2	Phenuiviridae	Phlebovirus	Blacklegged tick phlebovirus 2	3	United States of America	Connecticut	-72.7342	41.65	Illumina HiSeq 4000	Identification of Novel Viruses in Amblyomma americanum, Dermacentor variabilis, and Ixodes scapularis Ticks.	2018	Unknown	10.1128/mSphere.00614-17
953	Ixodidae	Ixodes	Ixodes scapularis	0	1, 2	4	1	Blacklegged tick phlebovirus 3	Phenuiviridae	Ixovirus	Blacklegged tick phlebovirus 3	3	United States of America	Connecticut	-72.7342	41.65	Illumina HiSeq 4000	Identification of Novel Viruses in Amblyomma americanum, Dermacentor variabilis, and Ixodes scapularis Ticks.	2018	Unknown	10.1128/mSphere.00614-17
954	Ixodidae	Ixodes	Ixodes scapularis	0	1, 2	4	1	Laurel Lake virus	Phenuiviridae	Laulavirus	Laurel Lake virus	3	United States of America	Connecticut	-72.7342	41.65	Illumina HiSeq 4000	Identification of Novel Viruses in Amblyomma americanum, Dermacentor variabilis, and Ixodes scapularis Ticks.	2018	Unknown	10.1128/mSphere.00614-17
955	Ixodidae	Ixodes	Ixodes scapularis	0	1, 2	4	1	Suffolk virus	Chuviridae	Mivirus	Suffolk virus	3	United States of America	Connecticut	-72.7342	41.65	Illumina HiSeq 4000	Identification of Novel Viruses in Amblyomma americanum, Dermacentor variabilis, and Ixodes scapularis Ticks.	2018	Unknown	10.1128/mSphere.00614-17
956	Ixodidae	Ixodes	Ixodes scapularis	0	1, 2	4	1	Ixodes scapularis associated virus 1			Ixodes scapularis associated virus 1	3	United States of America	Connecticut	-72.7342	41.65	Illumina HiSeq 4000	Identification of Novel Viruses in Amblyomma americanum, Dermacentor variabilis, and Ixodes scapularis Ticks.	2018	Unknown	10.1128/mSphere.00614-17
957	Ixodidae	Ixodes	Ixodes scapularis	0	1, 2	4	1	Ixodes scapularis associated virus 2			Ixodes scapularis associated virus 2	3	United States of America	Connecticut	-72.7342	41.65	Illumina HiSeq 4000	Identification of Novel Viruses in Amblyomma americanum, Dermacentor variabilis, and Ixodes scapularis Ticks.	2018	Unknown	10.1128/mSphere.00614-17
958	Ixodidae	Ixodes	Ixodes scapularis	0	1, 2	4	1	Ixodes scapularis associated virus 3			Ixodes scapularis associated virus 3	3	United States of America	Connecticut	-72.7342	41.65	Illumina HiSeq 4000	Identification of Novel Viruses in Amblyomma americanum, Dermacentor variabilis, and Ixodes scapularis Ticks.	2018	Unknown	10.1128/mSphere.00614-17
959	Ixodidae	Ixodes	Ixodes scapularis	0	1, 2	4	1	Avian-like circovirus	Circoviridae	Circovirus	Avian-like circovirus	3	United States of America	Connecticut	-72.7342	41.65	Illumina HiSeq 4000	Identification of Novel Viruses in Amblyomma americanum, Dermacentor variabilis, and Ixodes scapularis Ticks.	2018	Unknown	10.1128/mSphere.00614-17
960	Ixodidae	Ixodes	Ixodes scapularis	0	1, 2	4	1	Blacklegged tick picorna-like virus 1			Blacklegged tick picorna-like virus 1	3	United States of America	Connecticut	-72.7342	41.65	Illumina HiSeq 4000	Identification of Novel Viruses in Amblyomma americanum, Dermacentor variabilis, and Ixodes scapularis Ticks.	2018	Unknown	10.1128/mSphere.00614-17
961	Ixodidae	Ixodes	Ixodes scapularis	0	1, 2	4	1	Ilarvirus	Bromoviridae	Ilarvirus		2	United States of America	Connecticut	-72.7342	41.65	Illumina HiSeq 4000	Identification of Novel Viruses in Amblyomma americanum, Dermacentor variabilis, and Ixodes scapularis Ticks.	2018	Unknown	10.1128/mSphere.00614-17
962	Ixodidae	Ixodes	Ixodes scapularis	0	1, 2	4	1	Blacklegged tick chuvirus-2	Chuviridae	Nigecruvirus	Blacklegged tick chuvirus-2	3	United States of America	Connecticut	-72.7342	41.65	Illumina HiSeq 4000	Identification of Novel Viruses in Amblyomma americanum, Dermacentor variabilis, and Ixodes scapularis Ticks.	2018	Unknown	10.1128/mSphere.00614-17
963	Ixodidae	Ixodes	Ixodes scapularis	0	1, 2	4	1	Blacklegged tick rhabdovirus-1	Rhabdoviridae		Blacklegged tick rhabdovirus-1	3	United States of America	Connecticut	-72.7342	41.65	Illumina HiSeq 4000	Identification of Novel Viruses in Amblyomma americanum, Dermacentor variabilis, and Ixodes scapularis Ticks.	2018	Unknown	10.1128/mSphere.00614-17
964	Ixodidae	Ixodes	Ixodes scapularis	0	1, 2	4	1	New Kent County virus	Rhabdoviridae	Ephemerovirus	New Kent County virus	3	United States of America	Connecticut	-72.7342	41.65	Illumina HiSeq 4000	Identification of Novel Viruses in Amblyomma americanum, Dermacentor variabilis, and Ixodes scapularis Ticks.	2018	Unknown	10.1128/mSphere.00614-17
965	Ixodidae	Dermacentor	Dermacentor variabilis	0	1, 2	4	1	American dog tick phlebovirus	Phenuiviridae	Phlebovirus	American dog tick phlebovirus	3	United States of America	Connecticut	-72.7342	41.65	Illumina HiSeq 4000	Identification of Novel Viruses in Amblyomma americanum, Dermacentor variabilis, and Ixodes scapularis Ticks.	2018	Unknown	10.1128/mSphere.00614-17
966	Ixodidae	Dermacentor	Dermacentor variabilis	0	1, 2	4	1	American dog tick rhabdovirus-2	Rhabdoviridae		American dog tick rhabdovirus-2	3	United States of America	Connecticut	-72.7342	41.65	Illumina HiSeq 4000	Identification of Novel Viruses in Amblyomma americanum, Dermacentor variabilis, and Ixodes scapularis Ticks.	2018	Unknown	10.1128/mSphere.00614-17
967	Ixodidae	Dermacentor	Dermacentor variabilis	0	1, 2	4	1	American dog tick rhabdovirus-2	Rhabdoviridae		American dog tick rhabdovirus-2	3	United States of America	Connecticut	-72.7342	41.65	Illumina HiSeq 4000	Identification of Novel Viruses in Amblyomma americanum, Dermacentor variabilis, and Ixodes scapularis Ticks.	2018	Unknown	10.1128/mSphere.00614-17
968	Ixodidae	Dermacentor	Dermacentor variabilis	0	1, 2	4	1	American dog tick-associated virus 1			American dog tick-associated virus 1	3	United States of America	Connecticut	-72.7342	41.65	Illumina HiSeq 4000	Identification of Novel Viruses in Amblyomma americanum, Dermacentor variabilis, and Ixodes scapularis Ticks.	2018	Unknown	10.1128/mSphere.00614-17
969	Ixodidae	Dermacentor	Dermacentor variabilis	0	1, 2	4	1	American dog tick-associated virus 2			American dog tick-associated virus 2	3	United States of America	Connecticut	-72.7342	41.65	Illumina HiSeq 4000	Identification of Novel Viruses in Amblyomma americanum, Dermacentor variabilis, and Ixodes scapularis Ticks.	2018	Unknown	10.1128/mSphere.00614-17
970	Ixodidae	Amblyomma	Amblyomma americanum	0	1, 2	4	1	Lone star tick chuvirus 1	Chuviridae	Mivirus	Lone star tick chuvirus 1	3	United States of America	Connecticut	-72.7342	41.65	Illumina HiSeq 4000	Identification of Novel Viruses in Amblyomma americanum, Dermacentor variabilis, and Ixodes scapularis Ticks.	2018	Unknown	10.1128/mSphere.00614-17
971	Ixodidae	Amblyomma	Amblyomma americanum	0	1, 2	4	1	Lone star tick dicistrovirus	Dicistroviridae		Lone star tick dicistrovirus	3	United States of America	Connecticut	-72.7342	41.65	Illumina HiSeq 4000	Identification of Novel Viruses in Amblyomma americanum, Dermacentor variabilis, and Ixodes scapularis Ticks.	2018	Unknown	10.1128/mSphere.00614-17
972	Ixodidae	Amblyomma	Amblyomma americanum	0	1, 2	4	1	Lone star tick nodavirus	Nodaviridae		Lone star tick nodavirus	3	United States of America	Connecticut	-72.7342	41.65	Illumina HiSeq 4000	Identification of Novel Viruses in Amblyomma americanum, Dermacentor variabilis, and Ixodes scapularis Ticks.	2018	Unknown	10.1128/mSphere.00614-17
973	Ixodidae	Amblyomma	Amblyomma americanum	0	1, 2	4	1	Lone star tick densovirus 1	Parvoviridae		Lone star tick densovirus 1	3	United States of America	New York	-73.0662	40.8168	Illumina HiSeq 4000	Identification of Novel Viruses in Amblyomma americanum, Dermacentor variabilis, and Ixodes scapularis Ticks.	2018	Unknown	10.1128/mSphere.00614-17
974	Ixodidae	Amblyomma	Amblyomma americanum	0	1, 2	4	1	Lone star tick totivirus	Chuviridae	Mivirus	Lone star tick totivirus	3	United States of America	Connecticut	-72.7342	41.65	Illumina HiSeq 4000	Identification of Novel Viruses in Amblyomma americanum, Dermacentor variabilis, and Ixodes scapularis Ticks.	2018	Unknown	10.1128/mSphere.00614-17
975	Ixodidae	Amblyomma	Amblyomma americanum	0	1, 2	4	1	Lone star tick densovirus 1	Parvoviridae		Lone star tick densovirus 1	3	United States of America	Connecticut	-72.7342	41.65	Illumina HiSeq 4000	Identification of Novel Viruses in Amblyomma americanum, Dermacentor variabilis, and Ixodes scapularis Ticks.	2018	Unknown	10.1128/mSphere.00614-17
976	Ixodidae	Haemaphysalis	Haemaphysalis longicornis	3	3	1	2	Anaplasma bovis	Anaplasmataceae	Anaplasma	Anaplasma bovis	3	China	Henan	116.202	31.1308	Ion Torrent PGM	Identification of tick-borne pathogen diversity by metagenomic analysis in Haemaphysalis longicornis from Xinyang, China.	2018	2013	10.1186/s40249-018-0417-4
977	Ixodidae	Haemaphysalis	Haemaphysalis longicornis	3	3	1	2	Anaplasma ovis	Anaplasmataceae	Anaplasma	Anaplasma ovis	3	China	Henan	116.202	31.1308	Ion Torrent PGM	Identification of tick-borne pathogen diversity by metagenomic analysis in Haemaphysalis longicornis from Xinyang, China.	2018	2013	10.1186/s40249-018-0417-4
978	Ixodidae	Haemaphysalis	Haemaphysalis longicornis	3	3	1	2	Anaplasma phagocytophilum	Anaplasmataceae	Anaplasma	Anaplasma phagocytophilum	3	China	Henan	116.202	31.1308	Ion Torrent PGM	Identification of tick-borne pathogen diversity by metagenomic analysis in Haemaphysalis longicornis from Xinyang, China.	2018	2013	10.1186/s40249-018-0417-4
979	Ixodidae	Haemaphysalis	Haemaphysalis longicornis	3	3	1	3	Babesia bigemina	Babesiidae	Babesia	Babesia bigemina	3	China	Henan	116.202	31.1308	Ion Torrent PGM	Identification of tick-borne pathogen diversity by metagenomic analysis in Haemaphysalis longicornis from Xinyang, China.	2018	2013	10.1186/s40249-018-0417-4
980	Ixodidae	Haemaphysalis	Haemaphysalis longicornis	3	3	1	3	Babesia bovis	Babesiidae	Babesia	Babesia bovis	3	China	Henan	116.202	31.1308	Ion Torrent PGM	Identification of tick-borne pathogen diversity by metagenomic analysis in Haemaphysalis longicornis from Xinyang, China.	2018	2013	10.1186/s40249-018-0417-4
981	Ixodidae	Haemaphysalis	Haemaphysalis longicornis	3	3	1	3	Babesia canis	Babesiidae	Babesia	Babesia canis	3	China	Henan	116.202	31.1308	Ion Torrent PGM	Identification of tick-borne pathogen diversity by metagenomic analysis in Haemaphysalis longicornis from Xinyang, China.	2018	2013	10.1186/s40249-018-0417-4
982	Ixodidae	Haemaphysalis	Haemaphysalis longicornis	3	3	1	3	Babesia cf. divergens	Babesiidae	Babesia	Babesia cf. divergens	3	China	Henan	116.202	31.1308	Ion Torrent PGM	Identification of tick-borne pathogen diversity by metagenomic analysis in Haemaphysalis longicornis from Xinyang, China.	2018	2013	10.1186/s40249-018-0417-4
983	Ixodidae	Haemaphysalis	Haemaphysalis longicornis	3	3	1	3	Babesia divergens	Babesiidae	Babesia	Babesia divergens	3	China	Henan	116.202	31.1308	Ion Torrent PGM	Identification of tick-borne pathogen diversity by metagenomic analysis in Haemaphysalis longicornis from Xinyang, China.	2018	2013	10.1186/s40249-018-0417-4
984	Ixodidae	Haemaphysalis	Haemaphysalis longicornis	3	3	1	3	Babesia felis	Babesiidae	Babesia	Babesia felis	3	China	Henan	116.202	31.1308	Ion Torrent PGM	Identification of tick-borne pathogen diversity by metagenomic analysis in Haemaphysalis longicornis from Xinyang, China.	2018	2013	10.1186/s40249-018-0417-4
985	Ixodidae	Haemaphysalis	Haemaphysalis longicornis	3	3	1	3	Babesia gibsoni	Babesiidae	Babesia	Babesia gibsoni	3	China	Henan	116.202	31.1308	Ion Torrent PGM	Identification of tick-borne pathogen diversity by metagenomic analysis in Haemaphysalis longicornis from Xinyang, China.	2018	2013	10.1186/s40249-018-0417-4
986	Ixodidae	Haemaphysalis	Haemaphysalis longicornis	3	3	1	3	Babesia occultans	Babesiidae	Babesia	Babesia occultans	3	China	Henan	116.202	31.1308	Ion Torrent PGM	Identification of tick-borne pathogen diversity by metagenomic analysis in Haemaphysalis longicornis from Xinyang, China.	2018	2013	10.1186/s40249-018-0417-4
987	Ixodidae	Haemaphysalis	Haemaphysalis longicornis	3	3	1	3	Babesia odocoilei	Babesiidae	Babesia	Babesia odocoilei	3	China	Henan	116.202	31.1308	Ion Torrent PGM	Identification of tick-borne pathogen diversity by metagenomic analysis in Haemaphysalis longicornis from Xinyang, China.	2018	2013	10.1186/s40249-018-0417-4
988	Ixodidae	Haemaphysalis	Haemaphysalis longicornis	3	3	1	3	Babesia ovata	Babesiidae	Babesia	Babesia ovata	3	China	Henan	116.202	31.1308	Ion Torrent PGM	Identification of tick-borne pathogen diversity by metagenomic analysis in Haemaphysalis longicornis from Xinyang, China.	2018	2013	10.1186/s40249-018-0417-4
989	Ixodidae	Haemaphysalis	Haemaphysalis longicornis	3	3	1	3	Babesia canis rossi	Babesiidae	Babesia	Babesia canis rossi	3	China	Henan	116.202	31.1308	Ion Torrent PGM	Identification of tick-borne pathogen diversity by metagenomic analysis in Haemaphysalis longicornis from Xinyang, China.	2018	2013	10.1186/s40249-018-0417-4
990	Ixodidae	Haemaphysalis	Haemaphysalis longicornis	3	3	1	3	Babesia sp. 28	Babesiidae	Babesia	Babesia sp.	3	China	Henan	116.202	31.1308	Ion Torrent PGM	Identification of tick-borne pathogen diversity by metagenomic analysis in Haemaphysalis longicornis from Xinyang, China.	2018	2013	10.1186/s40249-018-0417-4
991	Ixodidae	Haemaphysalis	Haemaphysalis longicornis	3	3	1	3	Babesia sp. 4 NAN-2012	Babesiidae	Babesia	Babesia sp.	3	China	Henan	116.202	31.1308	Ion Torrent PGM	Identification of tick-borne pathogen diversity by metagenomic analysis in Haemaphysalis longicornis from Xinyang, China.	2018	2013	10.1186/s40249-018-0417-4
992	Ixodidae	Haemaphysalis	Haemaphysalis longicornis	3	3	1	3	Babesia sp. giraffe 1505	Babesiidae	Babesia	Babesia sp.	3	China	Henan	116.202	31.1308	Ion Torrent PGM	Identification of tick-borne pathogen diversity by metagenomic analysis in Haemaphysalis longicornis from Xinyang, China.	2018	2013	10.1186/s40249-018-0417-4
993	Ixodidae	Haemaphysalis	Haemaphysalis longicornis	3	3	1	3	Babesia sp. Kh-Hj143	Babesiidae	Babesia	Babesia sp.	3	China	Henan	116.202	31.1308	Ion Torrent PGM	Identification of tick-borne pathogen diversity by metagenomic analysis in Haemaphysalis longicornis from Xinyang, China.	2018	2013	10.1186/s40249-018-0417-4
994	Ixodidae	Haemaphysalis	Haemaphysalis longicornis	3	3	1	3	Babesia sp. MA#230	Babesiidae	Babesia	Babesia sp.	3	China	Henan	116.202	31.1308	Ion Torrent PGM	Identification of tick-borne pathogen diversity by metagenomic analysis in Haemaphysalis longicornis from Xinyang, China.	2018	2013	10.1186/s40249-018-0417-4
995	Ixodidae	Haemaphysalis	Haemaphysalis longicornis	3	3	1	3	Babesia sp. MA361-2	Babesiidae	Babesia	Babesia sp.	3	China	Henan	116.202	31.1308	Ion Torrent PGM	Identification of tick-borne pathogen diversity by metagenomic analysis in Haemaphysalis longicornis from Xinyang, China.	2018	2013	10.1186/s40249-018-0417-4
996	Ixodidae	Haemaphysalis	Haemaphysalis longicornis	3	3	1	3	Babesia sp. NJ5	Babesiidae	Babesia	Babesia sp.	3	China	Henan	116.202	31.1308	Ion Torrent PGM	Identification of tick-borne pathogen diversity by metagenomic analysis in Haemaphysalis longicornis from Xinyang, China.	2018	2013	10.1186/s40249-018-0417-4
997	Ixodidae	Haemaphysalis	Haemaphysalis longicornis	3	3	1	3	Babesia sp. NV-1	Babesiidae	Babesia	Babesia sp.	3	China	Henan	116.202	31.1308	Ion Torrent PGM	Identification of tick-borne pathogen diversity by metagenomic analysis in Haemaphysalis longicornis from Xinyang, China.	2018	2013	10.1186/s40249-018-0417-4
998	Ixodidae	Haemaphysalis	Haemaphysalis longicornis	3	3	1	3	Babesia sp. RWF-2013	Babesiidae	Babesia	Babesia sp.	3	China	Henan	116.202	31.1308	Ion Torrent PGM	Identification of tick-borne pathogen diversity by metagenomic analysis in Haemaphysalis longicornis from Xinyang, China.	2018	2013	10.1186/s40249-018-0417-4
999	Ixodidae	Haemaphysalis	Haemaphysalis longicornis	3	3	1	3	Babesia sp. sable antelope/2005	Babesiidae	Babesia	Babesia sp.	3	China	Henan	116.202	31.1308	Ion Torrent PGM	Identification of tick-borne pathogen diversity by metagenomic analysis in Haemaphysalis longicornis from Xinyang, China.	2018	2013	10.1186/s40249-018-0417-4
1000	Ixodidae	Haemaphysalis	Haemaphysalis longicornis	3	3	1	3	Babesia sp. SAP#091	Babesiidae	Babesia	Babesia sp.	3	China	Henan	116.202	31.1308	Ion Torrent PGM	Identification of tick-borne pathogen diversity by metagenomic analysis in Haemaphysalis longicornis from Xinyang, China.	2018	2013	10.1186/s40249-018-0417-4
1001	Ixodidae	Haemaphysalis	Haemaphysalis longicornis	3	3	1	3	Babesia sp. SAP#131	Babesiidae	Babesia	Babesia sp.	3	China	Henan	116.202	31.1308	Ion Torrent PGM	Identification of tick-borne pathogen diversity by metagenomic analysis in Haemaphysalis longicornis from Xinyang, China.	2018	2013	10.1186/s40249-018-0417-4
1002	Ixodidae	Haemaphysalis	Haemaphysalis longicornis	3	3	1	3	Babesia sp. UR1	Babesiidae	Babesia	Babesia sp.	3	China	Henan	116.202	31.1308	Ion Torrent PGM	Identification of tick-borne pathogen diversity by metagenomic analysis in Haemaphysalis longicornis from Xinyang, China.	2018	2013	10.1186/s40249-018-0417-4
1003	Ixodidae	Haemaphysalis	Haemaphysalis longicornis	3	3	1	3	Babesia sp. venatorum	Babesiidae	Babesia	Babesia sp. venatorum	3	China	Henan	116.202	31.1308	Ion Torrent PGM	Identification of tick-borne pathogen diversity by metagenomic analysis in Haemaphysalis longicornis from Xinyang, China.	2018	2013	10.1186/s40249-018-0417-4
1004	Ixodidae	Haemaphysalis	Haemaphysalis longicornis	3	3	1	3	Babesia sp. YZ-2012	Babesiidae	Babesia	Babesia sp.	3	China	Henan	116.202	31.1308	Ion Torrent PGM	Identification of tick-borne pathogen diversity by metagenomic analysis in Haemaphysalis longicornis from Xinyang, China.	2018	2013	10.1186/s40249-018-0417-4
1005	Ixodidae	Haemaphysalis	Haemaphysalis longicornis	3	3	1	2	Coxiella burnetii	Coxiellaceae	Coxiella	Coxiella burnetii	3	China	Henan	116.202	31.1308	Ion Torrent PGM	Identification of tick-borne pathogen diversity by metagenomic analysis in Haemaphysalis longicornis from Xinyang, China.	2018	2013	10.1186/s40249-018-0417-4
1006	Ixodidae	Haemaphysalis	Haemaphysalis longicornis	3	3	1	2	Rickettsia australis	Rickettsiaceae	Rickettsia	Rickettsia australis	3	China	Henan	116.202	31.1308	Ion Torrent PGM	Identification of tick-borne pathogen diversity by metagenomic analysis in Haemaphysalis longicornis from Xinyang, China.	2018	2013	10.1186/s40249-018-0417-4
1007	Ixodidae	Haemaphysalis	Haemaphysalis longicornis	3	3	1	2	Rickettsia conorii	Rickettsiaceae	Rickettsia	Rickettsia conorii	3	China	Henan	116.202	31.1308	Ion Torrent PGM	Identification of tick-borne pathogen diversity by metagenomic analysis in Haemaphysalis longicornis from Xinyang, China.	2018	2013	10.1186/s40249-018-0417-4
1008	Ixodidae	Haemaphysalis	Haemaphysalis longicornis	3	3	1	2	Rickettsia conorii subsp. heilongjiangensis	Rickettsiaceae	Rickettsia	Rickettsia conorii	3	China	Henan	116.202	31.1308	Ion Torrent PGM	Identification of tick-borne pathogen diversity by metagenomic analysis in Haemaphysalis longicornis from Xinyang, China.	2018	2013	10.1186/s40249-018-0417-4
1009	Ixodidae	Haemaphysalis	Haemaphysalis longicornis	3	3	1	2	Rickettsia japonica	Rickettsiaceae	Rickettsia	Rickettsia japonica	3	China	Henan	116.202	31.1308	Ion Torrent PGM	Identification of tick-borne pathogen diversity by metagenomic analysis in Haemaphysalis longicornis from Xinyang, China.	2018	2013	10.1186/s40249-018-0417-4
1010	Ixodidae	Haemaphysalis	Haemaphysalis longicornis	3	3	1	2	Rickettsia prowazekii	Rickettsiaceae	Rickettsia	Rickettsia prowazekii	3	China	Henan	116.202	31.1308	Ion Torrent PGM	Identification of tick-borne pathogen diversity by metagenomic analysis in Haemaphysalis longicornis from Xinyang, China.	2018	2013	10.1186/s40249-018-0417-4
1011	Ixodidae	Haemaphysalis	Haemaphysalis longicornis	3	3	1	2	Rickettsia rhipicephali	Rickettsiaceae	Rickettsia	Rickettsia rhipicephali	3	China	Henan	116.202	31.1308	Ion Torrent PGM	Identification of tick-borne pathogen diversity by metagenomic analysis in Haemaphysalis longicornis from Xinyang, China.	2018	2013	10.1186/s40249-018-0417-4
1012	Ixodidae	Haemaphysalis	Haemaphysalis longicornis	3	3	1	2	Rickettsia rickettsii	Rickettsiaceae	Rickettsia	Rickettsia rickettsii	3	China	Henan	116.202	31.1308	Ion Torrent PGM	Identification of tick-borne pathogen diversity by metagenomic analysis in Haemaphysalis longicornis from Xinyang, China.	2018	2013	10.1186/s40249-018-0417-4
1013	Ixodidae	Haemaphysalis	Haemaphysalis longicornis	3	3	1	2	Rickettsia slovaca	Rickettsiaceae	Rickettsia	Rickettsia slovaca	3	China	Henan	116.202	31.1308	Ion Torrent PGM	Identification of tick-borne pathogen diversity by metagenomic analysis in Haemaphysalis longicornis from Xinyang, China.	2018	2013	10.1186/s40249-018-0417-4
1014	Ixodidae	Haemaphysalis	Haemaphysalis longicornis	3	3	1	2	Rickettsia sp. BJ-90	Rickettsiaceae	Rickettsia	Rickettsia sp.	3	China	Henan	116.202	31.1308	Ion Torrent PGM	Identification of tick-borne pathogen diversity by metagenomic analysis in Haemaphysalis longicornis from Xinyang, China.	2018	2013	10.1186/s40249-018-0417-4
1015	Ixodidae	Haemaphysalis	Haemaphysalis longicornis	3	3	1	2	Rickettsia sp. MSeoKT1	Rickettsiaceae	Rickettsia	Rickettsia sp.	3	China	Henan	116.202	31.1308	Ion Torrent PGM	Identification of tick-borne pathogen diversity by metagenomic analysis in Haemaphysalis longicornis from Xinyang, China.	2018	2013	10.1186/s40249-018-0417-4
1016	Ixodidae	Haemaphysalis	Haemaphysalis longicornis	3	3	1	2	Rickettsia argasii T170-B	Rickettsiaceae	Rickettsia	Rickettsia argasii T170-B	3	China	Henan	116.202	31.1308	Ion Torrent PGM	Identification of tick-borne pathogen diversity by metagenomic analysis in Haemaphysalis longicornis from Xinyang, China.	2018	2013	10.1186/s40249-018-0417-4
1017	Ixodidae	Haemaphysalis	Haemaphysalis longicornis	3	3	1	2	Rickettsiella grylli	Coxiellaceae	Rickettsiella	Rickettsiella grylli	3	China	Henan	116.202	31.1308	Ion Torrent PGM	Identification of tick-borne pathogen diversity by metagenomic analysis in Haemaphysalis longicornis from Xinyang, China.	2018	2013	10.1186/s40249-018-0417-4
1018	Ixodidae	Haemaphysalis	Haemaphysalis longicornis	3	3	1	1	Severe fever with thrombocytopenia syndrome virus	Phenuiviridae	Bandavirus	Severe fever with thrombocytopenia syndrome virus	3	China	Henan	116.202	31.1308	Ion Torrent PGM	Identification of tick-borne pathogen diversity by metagenomic analysis in Haemaphysalis longicornis from Xinyang, China.	2018	2013	10.1186/s40249-018-0417-4
1019	Ixodidae	Haemaphysalis	Haemaphysalis longicornis	3	3	1	3	Babesia microti	Babesiidae	Babesia	Babesia microti	3	China	Henan	116.202	31.1308	Ion Torrent PGM	Identification of tick-borne pathogen diversity by metagenomic analysis in Haemaphysalis longicornis from Xinyang, China.	2018	2013	10.1186/s40249-018-0417-4
1020	Ixodidae	Ixodes	Ixodes scapularis	0	1, 2	1	2	Leptospira	Leptospiraceae			1	United States of America	Illinois	-89.6885	44.4309	Illumina MiSeq	Ixodes scapularis does not harbor a stable midgut microbiome.	2018	Unknown	10.1038/s41396-018-0161-6
1021	Ixodidae	Ixodes	Ixodes scapularis	0	1, 2	1	2	Borrelia	Borreliaceae			1	United States of America	Illinois	-89.6885	44.4309	Illumina MiSeq	Ixodes scapularis does not harbor a stable midgut microbiome.	2018	Unknown	10.1038/s41396-018-0161-6
1022	Ixodidae	Ixodes	Ixodes scapularis	0	1, 2	1	2	Treponema	Treponemataceae			1	United States of America	Illinois	-89.6885	44.4309	Illumina MiSeq	Ixodes scapularis does not harbor a stable midgut microbiome.	2018	Unknown	10.1038/s41396-018-0161-6
1023	Ixodidae	Ixodes	Ixodes scapularis	0	1, 2	1	2	Spirochaeta	Spirochaetaceae			1	United States of America	Illinois	-89.6885	44.4309	Illumina MiSeq	Ixodes scapularis does not harbor a stable midgut microbiome.	2018	Unknown	10.1038/s41396-018-0161-6
1024	Ixodidae	Ixodes	Ixodes scapularis	0	1, 2	1	2	Brachyspira	Brachyspiraceae			1	United States of America	Illinois	-89.6885	44.4309	Illumina MiSeq	Ixodes scapularis does not harbor a stable midgut microbiome.	2018	Unknown	10.1038/s41396-018-0161-6
1025	Ixodidae	Ixodes	Ixodes scapularis	0	1, 2	1	2	Leptospira	Leptospiraceae			1	United States of America	Wisconsin	-89.6885	44.4309	Illumina MiSeq	Ixodes scapularis does not harbor a stable midgut microbiome.	2018	Unknown	10.1038/s41396-018-0161-6
1026	Ixodidae	Ixodes	Ixodes scapularis	0	1, 2	1	2	Borrelia	Borreliaceae			1	United States of America	Wisconsin	-89.6885	44.4309	Illumina MiSeq	Ixodes scapularis does not harbor a stable midgut microbiome.	2018	Unknown	10.1038/s41396-018-0161-6
1027	Ixodidae	Ixodes	Ixodes scapularis	0	1, 2	1	2	Treponema	Treponemataceae			1	United States of America	Wisconsin	-89.6885	44.4309	Illumina MiSeq	Ixodes scapularis does not harbor a stable midgut microbiome.	2018	Unknown	10.1038/s41396-018-0161-6
1028	Ixodidae	Ixodes	Ixodes scapularis	0	1, 2	1	2	Spirochaeta	Spirochaetaceae			1	United States of America	Wisconsin	-89.6885	44.4309	Illumina MiSeq	Ixodes scapularis does not harbor a stable midgut microbiome.	2018	Unknown	10.1038/s41396-018-0161-6
1029	Ixodidae	Ixodes	Ixodes scapularis	0	1, 2	1	2	Brachyspira	Brachyspiraceae			1	United States of America	Wisconsin	-89.6885	44.4309	Illumina MiSeq	Ixodes scapularis does not harbor a stable midgut microbiome.	2018	Unknown	10.1038/s41396-018-0161-6
1030	Ixodidae	Ixodes	Ixodes scapularis	0	1, 2	1	2	Leptospira	Leptospiraceae			1	United States of America	Wisconsin	-89.6885	44.4309	Illumina MiSeq	Ixodes scapularis does not harbor a stable midgut microbiome.	2018	Unknown	10.1038/s41396-018-0161-6
1031	Ixodidae	Ixodes	Ixodes scapularis	0	1, 2	1	2	Borrelia	Borreliaceae			1	United States of America	Wisconsin	-89.6885	44.4309	Illumina MiSeq	Ixodes scapularis does not harbor a stable midgut microbiome.	2018	Unknown	10.1038/s41396-018-0161-6
1032	Ixodidae	Ixodes	Ixodes scapularis	0	1, 2	1	2	Treponema	Treponemataceae			1	United States of America	Wisconsin	-89.6885	44.4309	Illumina MiSeq	Ixodes scapularis does not harbor a stable midgut microbiome.	2018	Unknown	10.1038/s41396-018-0161-6
1033	Ixodidae	Ixodes	Ixodes scapularis	0	1, 2	1	2	Spirochaeta	Spirochaetaceae			1	United States of America	Wisconsin	-89.6885	44.4309	Illumina MiSeq	Ixodes scapularis does not harbor a stable midgut microbiome.	2018	Unknown	10.1038/s41396-018-0161-6
1034	Ixodidae	Ixodes	Ixodes scapularis	0	1, 2	1	2	Brachyspira	Brachyspiraceae			1	United States of America	Wisconsin	-89.6885	44.4309	Illumina MiSeq	Ixodes scapularis does not harbor a stable midgut microbiome.	2018	Unknown	10.1038/s41396-018-0161-6
1035	Ixodidae	Amblyomma	Amblyomma maculatum	0	1, 2	1	2	Rickettsiaceae	Rickettsiaceae			1	United States of America	Oklahoma	-97.2684	34.9551	Illumina MiSeq	Ixodes scapularis does not harbor a stable midgut microbiome.	2018	Unknown	10.1038/s41396-018-0161-6
1036	Ixodidae	Amblyomma	Amblyomma maculatum	0	1, 2	1	2	Francisellaceae	Francisellaceae			1	United States of America	Oklahoma	-97.2684	34.9551	Illumina MiSeq	Ixodes scapularis does not harbor a stable midgut microbiome.	2018	Unknown	10.1038/s41396-018-0161-6
1037	Ixodidae	Amblyomma	Amblyomma maculatum	0	1, 2	1	2	Oxalobacteraceae	Oxalobacteraceae			1	United States of America	Oklahoma	-97.2684	34.9551	Illumina MiSeq	Ixodes scapularis does not harbor a stable midgut microbiome.	2018	Unknown	10.1038/s41396-018-0161-6
1038	Ixodidae	Amblyomma	Amblyomma maculatum	0	1, 2	1	2	Spirochaetaceae	Spirochaetaceae			1	United States of America	Oklahoma	-97.2684	34.9551	Illumina MiSeq	Ixodes scapularis does not harbor a stable midgut microbiome.	2018	Unknown	10.1038/s41396-018-0161-6
1039	Ixodidae	Amblyomma	Amblyomma maculatum	0	1, 2	1	2	Pseudomonadaceae	Pseudomonadaceae			1	United States of America	Oklahoma	-97.2684	34.9551	Illumina MiSeq	Ixodes scapularis does not harbor a stable midgut microbiome.	2018	Unknown	10.1038/s41396-018-0161-6
1040	Ixodidae	Dermacentor	Dermacentor andersoni	0	1, 2	1	2	Rickettsiaceae	Rickettsiaceae			1	United States of America	Washington	-77.0365	38.895	Illumina MiSeq	Ixodes scapularis does not harbor a stable midgut microbiome.	2018	Unknown	10.1038/s41396-018-0161-6
1041	Ixodidae	Dermacentor	Dermacentor andersoni	0	1, 2	1	2	Francisellaceae	Francisellaceae			1	United States of America	Washington	-77.0365	38.895	Illumina MiSeq	Ixodes scapularis does not harbor a stable midgut microbiome.	2018	Unknown	10.1038/s41396-018-0161-6
1042	Ixodidae	Dermacentor	Dermacentor andersoni	0	1, 2	1	2	Spirochaetaceae	Spirochaetaceae			1	United States of America	Washington	-77.0365	38.895	Illumina MiSeq	Ixodes scapularis does not harbor a stable midgut microbiome.	2018	Unknown	10.1038/s41396-018-0161-6
1043	Ixodidae	Dermacentor	Dermacentor andersoni	0	1, 2	1	2	Pseudomonadaceae	Pseudomonadaceae			1	United States of America	Washington	-77.0365	38.895	Illumina MiSeq	Ixodes scapularis does not harbor a stable midgut microbiome.	2018	Unknown	10.1038/s41396-018-0161-6
1044	Ixodidae	Dermacentor	Dermacentor andersoni	0	1, 2	1	2	Rickettsiaceae	Rickettsiaceae			1	United States of America	Illinois	-77.0365	38.895	Illumina MiSeq	Ixodes scapularis does not harbor a stable midgut microbiome.	2018	Unknown	10.1038/s41396-018-0161-6
1045	Ixodidae	Dermacentor	Dermacentor andersoni	0	1, 2	1	2	Francisellaceae	Francisellaceae			1	United States of America	Illinois	-77.0365	38.895	Illumina MiSeq	Ixodes scapularis does not harbor a stable midgut microbiome.	2018	Unknown	10.1038/s41396-018-0161-6
1046	Ixodidae	Dermacentor	Dermacentor andersoni	0	1, 2	1	2	Spirochaetaceae	Spirochaetaceae			1	United States of America	Illinois	-77.0365	38.895	Illumina MiSeq	Ixodes scapularis does not harbor a stable midgut microbiome.	2018	Unknown	10.1038/s41396-018-0161-6
1047	Ixodidae	Dermacentor	Dermacentor andersoni	0	1, 2	1	2	Pseudomonadaceae	Pseudomonadaceae			1	United States of America	Illinois	-77.0365	38.895	Illumina MiSeq	Ixodes scapularis does not harbor a stable midgut microbiome.	2018	Unknown	10.1038/s41396-018-0161-6
1048	Ixodidae	Dermacentor	Dermacentor variabilis	0	1, 2	1	2	Rickettsiaceae	Rickettsiaceae			1	United States of America	Washington	-77.0365	38.895	Illumina MiSeq	Ixodes scapularis does not harbor a stable midgut microbiome.	2018	Unknown	10.1038/s41396-018-0161-6
1049	Ixodidae	Dermacentor	Dermacentor variabilis	0	1, 2	1	2	Francisellaceae	Francisellaceae			1	United States of America	Washington	-77.0365	38.895	Illumina MiSeq	Ixodes scapularis does not harbor a stable midgut microbiome.	2018	Unknown	10.1038/s41396-018-0161-6
1050	Ixodidae	Dermacentor	Dermacentor variabilis	0	1, 2	1	2	Spirochaetaceae	Spirochaetaceae			1	United States of America	Washington	-77.0365	38.895	Illumina MiSeq	Ixodes scapularis does not harbor a stable midgut microbiome.	2018	Unknown	10.1038/s41396-018-0161-6
1051	Ixodidae	Dermacentor	Dermacentor variabilis	0	1, 2	1	2	Pseudomonadaceae	Pseudomonadaceae			1	United States of America	Washington	-77.0365	38.895	Illumina MiSeq	Ixodes scapularis does not harbor a stable midgut microbiome.	2018	Unknown	10.1038/s41396-018-0161-6
1052	Ixodidae	Dermacentor	Dermacentor variabilis	0	1, 2	1	2	Rickettsiaceae	Rickettsiaceae			1	United States of America	Illinois	-77.0365	38.895	Illumina MiSeq	Ixodes scapularis does not harbor a stable midgut microbiome.	2018	Unknown	10.1038/s41396-018-0161-6
1053	Ixodidae	Dermacentor	Dermacentor variabilis	0	1, 2	1	2	Francisellaceae	Francisellaceae			1	United States of America	Illinois	-77.0365	38.895	Illumina MiSeq	Ixodes scapularis does not harbor a stable midgut microbiome.	2018	Unknown	10.1038/s41396-018-0161-6
1054	Ixodidae	Dermacentor	Dermacentor variabilis	0	1, 2	1	2	Spirochaetaceae	Spirochaetaceae			1	United States of America	Illinois	-77.0365	38.895	Illumina MiSeq	Ixodes scapularis does not harbor a stable midgut microbiome.	2018	Unknown	10.1038/s41396-018-0161-6
1055	Ixodidae	Dermacentor	Dermacentor variabilis	0	1, 2	1	2	Pseudomonadaceae	Pseudomonadaceae			1	United States of America	Illinois	-77.0365	38.895	Illumina MiSeq	Ixodes scapularis does not harbor a stable midgut microbiome.	2018	Unknown	10.1038/s41396-018-0161-6
1056	Ixodidae	Ixodes	Ixodes pacificus	0	1, 2	1	2	Rickettsiaceae	Rickettsiaceae			1	United States of America	Washington	-77.0365	38.895	Illumina MiSeq	Ixodes scapularis does not harbor a stable midgut microbiome.	2018	Unknown	10.1038/s41396-018-0161-6
1057	Ixodidae	Ixodes	Ixodes pacificus	0	1, 2	1	2	Francisellaceae	Francisellaceae			1	United States of America	Washington	-77.0365	38.895	Illumina MiSeq	Ixodes scapularis does not harbor a stable midgut microbiome.	2018	Unknown	10.1038/s41396-018-0161-6
1058	Ixodidae	Ixodes	Ixodes pacificus	0	1, 2	1	2	Pseudomonadaceae	Pseudomonadaceae			1	United States of America	Washington	-77.0365	38.895	Illumina MiSeq	Ixodes scapularis does not harbor a stable midgut microbiome.	2018	Unknown	10.1038/s41396-018-0161-6
1059	Ixodidae	Ixodes	Ixodes pacificus	0	1, 2	1	2	Spirochaetaceae	Spirochaetaceae			1	United States of America	Washington	-77.0365	38.895	Illumina MiSeq	Ixodes scapularis does not harbor a stable midgut microbiome.	2018	Unknown	10.1038/s41396-018-0161-6
1060	Ixodidae	Ixodes	Ixodes pacificus	0	1, 2	1	2	Anaplasmataceae	Anaplasmataceae			1	United States of America	Washington	-77.0365	38.895	Illumina MiSeq	Ixodes scapularis does not harbor a stable midgut microbiome.	2018	Unknown	10.1038/s41396-018-0161-6
1061	Ixodidae	Ixodes	Ixodes scapularis	3	3	1	2	Oscillospiraceae	Oscillospiraceae			1	Canada	Ontario	-86.001	50	Illumina sequencing platform	Microbiota of field-collected Ixodes scapularis and Dermacentor variabilis from eastern and southern Ontario, Canada.	2018	2014	10.1016/j.ttbdis.2017.09.009
1062	Ixodidae	Ixodes	Ixodes scapularis	3	3	1	2	Verrucomicrobiaceae	Verrucomicrobiaceae			1	Canada	Ontario	-86.001	50	Illumina sequencing platform	Microbiota of field-collected Ixodes scapularis and Dermacentor variabilis from eastern and southern Ontario, Canada.	2018	2014	10.1016/j.ttbdis.2017.09.009
1063	Ixodidae	Ixodes	Ixodes scapularis	3	3	1	2	Planococcaceae	Planococcaceae			1	Canada	Ontario	-86.001	50	Illumina sequencing platform	Microbiota of field-collected Ixodes scapularis and Dermacentor variabilis from eastern and southern Ontario, Canada.	2018	2014	10.1016/j.ttbdis.2017.09.009
1064	Ixodidae	Ixodes	Ixodes scapularis	3	3	1	2	Lachnospiraceae	Lachnospiraceae			1	Canada	Ontario	-86.001	50	Illumina sequencing platform	Microbiota of field-collected Ixodes scapularis and Dermacentor variabilis from eastern and southern Ontario, Canada.	2018	2014	10.1016/j.ttbdis.2017.09.009
1065	Ixodidae	Ixodes	Ixodes scapularis	3	3	1	2	Moraxellaceae	Moraxellaceae			1	Canada	Ontario	-86.001	50	Illumina sequencing platform	Microbiota of field-collected Ixodes scapularis and Dermacentor variabilis from eastern and southern Ontario, Canada.	2018	2014	10.1016/j.ttbdis.2017.09.009
1066	Ixodidae	Ixodes	Ixodes scapularis	3	3	1	2	Spirochaetaceae	Spirochaetaceae			1	Canada	Ontario	-86.001	50	Illumina sequencing platform	Microbiota of field-collected Ixodes scapularis and Dermacentor variabilis from eastern and southern Ontario, Canada.	2018	2014	10.1016/j.ttbdis.2017.09.009
1067	Ixodidae	Ixodes	Ixodes scapularis	3	3	1	2	Pseudomonadaceae	Pseudomonadaceae			1	Canada	Ontario	-86.001	50	Illumina sequencing platform	Microbiota of field-collected Ixodes scapularis and Dermacentor variabilis from eastern and southern Ontario, Canada.	2018	2014	10.1016/j.ttbdis.2017.09.009
1068	Ixodidae	Ixodes	Ixodes scapularis	3	3	1	2	Xanthomonadaceae	Xanthomonadaceae			1	Canada	Ontario	-86.001	50	Illumina sequencing platform	Microbiota of field-collected Ixodes scapularis and Dermacentor variabilis from eastern and southern Ontario, Canada.	2018	2014	10.1016/j.ttbdis.2017.09.009
1069	Ixodidae	Ixodes	Ixodes scapularis	3	3	1	2	Staphylococcaceae	Staphylococcaceae			1	Canada	Ontario	-86.001	50	Illumina sequencing platform	Microbiota of field-collected Ixodes scapularis and Dermacentor variabilis from eastern and southern Ontario, Canada.	2018	2014	10.1016/j.ttbdis.2017.09.009
1070	Ixodidae	Ixodes	Ixodes scapularis	3	3	1	2	Enterobacteriaceae	Enterobacteriaceae			1	Canada	Ontario	-86.001	50	Illumina sequencing platform	Microbiota of field-collected Ixodes scapularis and Dermacentor variabilis from eastern and southern Ontario, Canada.	2018	2014	10.1016/j.ttbdis.2017.09.009
1071	Ixodidae	Ixodes	Ixodes scapularis	3	3	1	2	Oscillospiraceae	Oscillospiraceae			1	Canada	Ontario	-86.001	50	Illumina sequencing platform	Microbiota of field-collected Ixodes scapularis and Dermacentor variabilis from eastern and southern Ontario, Canada.	2018	2014	10.1016/j.ttbdis.2017.09.009
1072	Ixodidae	Ixodes	Ixodes scapularis	3	3	1	2	Verrucomicrobiaceae	Verrucomicrobiaceae			1	Canada	Ontario	-86.001	50	Illumina sequencing platform	Microbiota of field-collected Ixodes scapularis and Dermacentor variabilis from eastern and southern Ontario, Canada.	2018	2014	10.1016/j.ttbdis.2017.09.009
1073	Ixodidae	Ixodes	Ixodes scapularis	3	3	1	2	Planococcaceae	Planococcaceae			1	Canada	Ontario	-86.001	50	Illumina sequencing platform	Microbiota of field-collected Ixodes scapularis and Dermacentor variabilis from eastern and southern Ontario, Canada.	2018	2014	10.1016/j.ttbdis.2017.09.009
1074	Ixodidae	Ixodes	Ixodes scapularis	3	3	1	2	Lachnospiraceae	Lachnospiraceae			1	Canada	Ontario	-86.001	50	Illumina sequencing platform	Microbiota of field-collected Ixodes scapularis and Dermacentor variabilis from eastern and southern Ontario, Canada.	2018	2014	10.1016/j.ttbdis.2017.09.009
1075	Ixodidae	Ixodes	Ixodes scapularis	3	3	1	2	Moraxellaceae	Moraxellaceae			1	Canada	Ontario	-86.001	50	Illumina sequencing platform	Microbiota of field-collected Ixodes scapularis and Dermacentor variabilis from eastern and southern Ontario, Canada.	2018	2014	10.1016/j.ttbdis.2017.09.009
1076	Ixodidae	Ixodes	Ixodes scapularis	3	3	1	2	Spirochaetaceae	Spirochaetaceae			1	Canada	Ontario	-86.001	50	Illumina sequencing platform	Microbiota of field-collected Ixodes scapularis and Dermacentor variabilis from eastern and southern Ontario, Canada.	2018	2014	10.1016/j.ttbdis.2017.09.009
1077	Ixodidae	Ixodes	Ixodes scapularis	3	3	1	2	Pseudomonadaceae	Pseudomonadaceae			1	Canada	Ontario	-86.001	50	Illumina sequencing platform	Microbiota of field-collected Ixodes scapularis and Dermacentor variabilis from eastern and southern Ontario, Canada.	2018	2014	10.1016/j.ttbdis.2017.09.009
1078	Ixodidae	Ixodes	Ixodes scapularis	3	3	1	2	Xanthomonadaceae	Xanthomonadaceae			1	Canada	Ontario	-86.001	50	Illumina sequencing platform	Microbiota of field-collected Ixodes scapularis and Dermacentor variabilis from eastern and southern Ontario, Canada.	2018	2014	10.1016/j.ttbdis.2017.09.009
1079	Ixodidae	Ixodes	Ixodes scapularis	3	3	1	2	Staphylococcaceae	Staphylococcaceae			1	Canada	Ontario	-86.001	50	Illumina sequencing platform	Microbiota of field-collected Ixodes scapularis and Dermacentor variabilis from eastern and southern Ontario, Canada.	2018	2014	10.1016/j.ttbdis.2017.09.009
1080	Ixodidae	Ixodes	Ixodes scapularis	3	3	1	2	Enterobacteriaceae	Enterobacteriaceae			1	Canada	Ontario	-86.001	50	Illumina sequencing platform	Microbiota of field-collected Ixodes scapularis and Dermacentor variabilis from eastern and southern Ontario, Canada.	2018	2014	10.1016/j.ttbdis.2017.09.009
1081	Ixodidae	Dermacentor	Dermacentor variabilis	3	3	1	2	Oscillospiraceae	Oscillospiraceae			1	Canada	Ontario	-86.001	50	Illumina sequencing platform	Microbiota of field-collected Ixodes scapularis and Dermacentor variabilis from eastern and southern Ontario, Canada.	2018	2014	10.1016/j.ttbdis.2017.09.009
1082	Ixodidae	Dermacentor	Dermacentor variabilis	3	3	1	2	Planococcaceae	Planococcaceae			1	Canada	Ontario	-86.001	50	Illumina sequencing platform	Microbiota of field-collected Ixodes scapularis and Dermacentor variabilis from eastern and southern Ontario, Canada.	2018	2014	10.1016/j.ttbdis.2017.09.009
1083	Ixodidae	Dermacentor	Dermacentor variabilis	3	3	1	2	Verrucomicrobiaceae	Verrucomicrobiaceae			1	Canada	Ontario	-86.001	50	Illumina sequencing platform	Microbiota of field-collected Ixodes scapularis and Dermacentor variabilis from eastern and southern Ontario, Canada.	2018	2014	10.1016/j.ttbdis.2017.09.009
1084	Ixodidae	Dermacentor	Dermacentor variabilis	3	3	1	2	Lachnospiraceae	Lachnospiraceae			1	Canada	Ontario	-86.001	50	Illumina sequencing platform	Microbiota of field-collected Ixodes scapularis and Dermacentor variabilis from eastern and southern Ontario, Canada.	2018	2014	10.1016/j.ttbdis.2017.09.009
1085	Ixodidae	Dermacentor	Dermacentor variabilis	3	3	1	2	Spirochaetaceae	Spirochaetaceae			1	Canada	Ontario	-86.001	50	Illumina sequencing platform	Microbiota of field-collected Ixodes scapularis and Dermacentor variabilis from eastern and southern Ontario, Canada.	2018	2014	10.1016/j.ttbdis.2017.09.009
1086	Ixodidae	Dermacentor	Dermacentor variabilis	3	3	1	2	Moraxellaceae	Moraxellaceae			1	Canada	Ontario	-86.001	50	Illumina sequencing platform	Microbiota of field-collected Ixodes scapularis and Dermacentor variabilis from eastern and southern Ontario, Canada.	2018	2014	10.1016/j.ttbdis.2017.09.009
1087	Ixodidae	Dermacentor	Dermacentor variabilis	3	3	1	2	Oscillospiraceae	Oscillospiraceae			1	Canada	Ontario	-86.001	50	Illumina sequencing platform	Microbiota of field-collected Ixodes scapularis and Dermacentor variabilis from eastern and southern Ontario, Canada.	2018	2014	10.1016/j.ttbdis.2017.09.009
1088	Ixodidae	Dermacentor	Dermacentor variabilis	3	3	1	2	Planococcaceae	Planococcaceae			1	Canada	Ontario	-86.001	50	Illumina sequencing platform	Microbiota of field-collected Ixodes scapularis and Dermacentor variabilis from eastern and southern Ontario, Canada.	2018	2014	10.1016/j.ttbdis.2017.09.009
1089	Ixodidae	Dermacentor	Dermacentor variabilis	3	3	1	2	Verrucomicrobiaceae	Verrucomicrobiaceae			1	Canada	Ontario	-86.001	50	Illumina sequencing platform	Microbiota of field-collected Ixodes scapularis and Dermacentor variabilis from eastern and southern Ontario, Canada.	2018	2014	10.1016/j.ttbdis.2017.09.009
1090	Ixodidae	Dermacentor	Dermacentor variabilis	3	3	1	2	Lachnospiraceae	Lachnospiraceae			1	Canada	Ontario	-86.001	50	Illumina sequencing platform	Microbiota of field-collected Ixodes scapularis and Dermacentor variabilis from eastern and southern Ontario, Canada.	2018	2014	10.1016/j.ttbdis.2017.09.009
1091	Ixodidae	Dermacentor	Dermacentor variabilis	3	3	1	2	Spirochaetaceae	Spirochaetaceae			1	Canada	Ontario	-86.001	50	Illumina sequencing platform	Microbiota of field-collected Ixodes scapularis and Dermacentor variabilis from eastern and southern Ontario, Canada.	2018	2014	10.1016/j.ttbdis.2017.09.009
1092	Ixodidae	Dermacentor	Dermacentor variabilis	3	3	1	2	Moraxellaceae	Moraxellaceae			1	Canada	Ontario	-86.001	50	Illumina sequencing platform	Microbiota of field-collected Ixodes scapularis and Dermacentor variabilis from eastern and southern Ontario, Canada.	2018	2014	10.1016/j.ttbdis.2017.09.009
1093	Ixodidae	Amblyomma	Amblyomma maculatum	0	1, 2	1	2	Francisella	Francisellaceae	Francisella		2	United States of America	Mississippi	-89.67	32.75	Illumina MiSeq	Tick microbial communities within enriched extracts of Amblyomma maculatum	2018	2016	10.1016/j.ttbdis.2018.02.022
1094	Ixodidae	Amblyomma	Amblyomma maculatum	0	1, 2	1	2	Sphingomonas	Sphingomonadaceae	Sphingomonas		2	United States of America	Mississippi	-89.67	32.75	Illumina MiSeq	Tick microbial communities within enriched extracts of Amblyomma maculatum	2018	2016	10.1016/j.ttbdis.2018.02.022
1095	Ixodidae	Amblyomma	Amblyomma maculatum	0	1, 2	1	2	Methylobacterium	Methylobacteriaceae	Methylobacterium		2	United States of America	Mississippi	-89.67	32.75	Illumina MiSeq	Tick microbial communities within enriched extracts of Amblyomma maculatum	2018	2016	10.1016/j.ttbdis.2018.02.022
1096	Ixodidae	Amblyomma	Amblyomma maculatum	0	1, 2	1	2	Sphingomonadaceae	Sphingomonadaceae			1	United States of America	Mississippi	-89.67	32.75	Illumina MiSeq	Tick microbial communities within enriched extracts of Amblyomma maculatum	2018	2016	10.1016/j.ttbdis.2018.02.022
1097	Ixodidae	Amblyomma	Amblyomma maculatum	0	1, 2	1	2	Nocardioidaceae	Nocardioidaceae			1	United States of America	Mississippi	-89.67	32.75	Illumina MiSeq	Tick microbial communities within enriched extracts of Amblyomma maculatum	2018	2016	10.1016/j.ttbdis.2018.02.022
1098	Ixodidae	Amblyomma	Amblyomma maculatum	0	1, 2	1	2	Acetobacteraceae	Acetobacteraceae			1	United States of America	Mississippi	-89.67	32.75	Illumina MiSeq	Tick microbial communities within enriched extracts of Amblyomma maculatum	2018	2016	10.1016/j.ttbdis.2018.02.022
1099	Ixodidae	Amblyomma	Amblyomma maculatum	0	1, 2	1	2	Mycobacterium	Mycobacteriaceae	Mycobacterium		2	United States of America	Mississippi	-89.67	32.75	Illumina MiSeq	Tick microbial communities within enriched extracts of Amblyomma maculatum	2018	2016	10.1016/j.ttbdis.2018.02.022
1100	Ixodidae	Amblyomma	Amblyomma maculatum	0	1, 2	1	2	Rickettsia	Rickettsiaceae	Rickettsia		2	United States of America	Mississippi	-89.67	32.75	Illumina MiSeq	Tick microbial communities within enriched extracts of Amblyomma maculatum	2018	2016	10.1016/j.ttbdis.2018.02.022
1101	Ixodidae	Amblyomma	Amblyomma maculatum	0	1, 2	1	2	Actinomycetospora	Pseudonocardiaceae	Actinomycetospora		2	United States of America	Mississippi	-89.67	32.75	Illumina MiSeq	Tick microbial communities within enriched extracts of Amblyomma maculatum	2018	2016	10.1016/j.ttbdis.2018.02.022
1102	Ixodidae	Ixodes	Ixodes persulcatus	3	3	1	1	South Bay virus	Nairoviridae	Sabavirus	South Bay virus	3	Belgium	Wallonie	4.55	50.7	Solexa sequencing platform	Virome analysis of tick-borne viruses in Heilongjiang Province, China.	2018	2016	10.1016/j.ttbdis.2018.12.002
1103	Ixodidae	Ixodes	Ixodes persulcatus	3	3	1	1	Deer tick mononegavirales-like virus			Deer tick mononegavirales-like virus	3	Belgium	Wallonie	4.55	50.7	Solexa sequencing platform	Virome analysis of tick-borne viruses in Heilongjiang Province, China.	2018	2016	10.1016/j.ttbdis.2018.12.002
1104	Ixodidae	Ixodes	Ixodes persulcatus	3	3	1	1	jmtv Jingmen tick virus	Flaviviridae		Jingmen tick virus	3	Belgium	Wallonie	4.55	50.7	Solexa sequencing platform	Virome analysis of tick-borne viruses in Heilongjiang Province, China.	2018	2016	10.1016/j.ttbdis.2018.12.002
1105	Ixodidae	Ixodes	Ixodes persulcatus	3	3	1	1	South Bay virus	Nairoviridae	Sabavirus	South Bay virus	3	Belgium	Wallonie	4.55	50.7	Solexa sequencing platform	Virome analysis of tick-borne viruses in Heilongjiang Province, China.	2018	2015	10.1016/j.ttbdis.2018.12.002
1106	Ixodidae	Ixodes	Ixodes persulcatus	3	3	1	1	Deer tick mononegavirales-like virus			Deer tick mononegavirales-like virus	3	Belgium	Wallonie	4.55	50.7	Solexa sequencing platform	Virome analysis of tick-borne viruses in Heilongjiang Province, China.	2018	2015	10.1016/j.ttbdis.2018.12.002
1107	Ixodidae	Ixodes	Ixodes persulcatus	3	3	1	1	jmtv Jingmen tick virus	Flaviviridae		Jingmen tick virus	3	Belgium	Wallonie	4.55	50.7	Solexa sequencing platform	Virome analysis of tick-borne viruses in Heilongjiang Province, China.	2018	2015	10.1016/j.ttbdis.2018.12.002
1108	Ixodidae	Haemaphysalis	Haemaphysalis longicornis	3	3	1	1	South Bay virus	Nairoviridae	Sabavirus	South Bay virus	3	Belgium	Wallonie	4.55	50.7	Solexa sequencing platform	Virome analysis of tick-borne viruses in Heilongjiang Province, China.	2018	2015	10.1016/j.ttbdis.2018.12.002
1109	Ixodidae	Haemaphysalis	Haemaphysalis longicornis	3	3	1	1	jmtv Jingmen tick virus	Flaviviridae		Jingmen tick virus	3	Belgium	Wallonie	4.55	50.7	Solexa sequencing platform	Virome analysis of tick-borne viruses in Heilongjiang Province, China.	2018	2015	10.1016/j.ttbdis.2018.12.002
1110	Ixodidae	Haemaphysalis	Haemaphysalis concinUnknown	3	3	1	1	South Bay virus	Nairoviridae	Sabavirus	South Bay virus	3	Belgium	Wallonie	4.55	50.7	Solexa sequencing platform	Virome analysis of tick-borne viruses in Heilongjiang Province, China.	2018	2015	10.1016/j.ttbdis.2018.12.002
1111	Ixodidae	Haemaphysalis	Haemaphysalis concinUnknown	3	3	1	1	Deer tick mononegavirales-like virus			Deer tick mononegavirales-like virus	3	Belgium	Wallonie	4.55	50.7	Solexa sequencing platform	Virome analysis of tick-borne viruses in Heilongjiang Province, China.	2018	2015	10.1016/j.ttbdis.2018.12.002
1112	Ixodidae	Haemaphysalis	Haemaphysalis concinUnknown	3	3	1	1	jmtv Jingmen tick virus	Flaviviridae		Jingmen tick virus	3	Belgium	Wallonie	4.55	50.7	Solexa sequencing platform	Virome analysis of tick-borne viruses in Heilongjiang Province, China.	2018	2015	10.1016/j.ttbdis.2018.12.002
1113	Ixodidae	Dermacentor	Dermacentor nuttalli	3	3	1	1	South Bay virus	Nairoviridae	Sabavirus	South Bay virus	3	Belgium	Wallonie	4.55	50.7	Solexa sequencing platform	Virome analysis of tick-borne viruses in Heilongjiang Province, China.	2018	2015	10.1016/j.ttbdis.2018.12.002
1114	Ixodidae	Dermacentor	Dermacentor nuttalli	3	3	1	1	Deer tick mononegavirales-like virus			Deer tick mononegavirales-like virus	3	Belgium	Wallonie	4.55	50.7	Solexa sequencing platform	Virome analysis of tick-borne viruses in Heilongjiang Province, China.	2018	2015	10.1016/j.ttbdis.2018.12.002
1115	Ixodidae	Dermacentor	Dermacentor nuttalli	3	3	1	1	jmtv Jingmen tick virus	Flaviviridae		Jingmen tick virus	3	Belgium	Wallonie	4.55	50.7	Solexa sequencing platform	Virome analysis of tick-borne viruses in Heilongjiang Province, China.	2018	2015	10.1016/j.ttbdis.2018.12.002
1116	Ixodidae	Ixodes	Ixodes persulcatus	3	3	1	1	Deer tick mononegavirales-like virus			Deer tick mononegavirales-like virus	3	Belgium	Wallonie	4.55	50.7	Solexa sequencing platform	Virome analysis of tick-borne viruses in Heilongjiang Province, China.	2018	2015	10.1016/j.ttbdis.2018.12.002
1117	Ixodidae	Ixodes	Ixodes persulcatus	3	3	1	1	jmtv Jingmen tick virus	Flaviviridae		Jingmen tick virus	3	Belgium	Wallonie	4.55	50.7	Solexa sequencing platform	Virome analysis of tick-borne viruses in Heilongjiang Province, China.	2018	2015	10.1016/j.ttbdis.2018.12.002
1118	Ixodidae	Dermacentor	Dermacentor nuttalli	3	3	1	1	Deer tick mononegavirales-like virus			Deer tick mononegavirales-like virus	3	Belgium	Wallonie	4.55	50.7	Solexa sequencing platform	Virome analysis of tick-borne viruses in Heilongjiang Province, China.	2018	2015	10.1016/j.ttbdis.2018.12.002
1119	Ixodidae	Dermacentor	Dermacentor nuttalli	3	3	1	1	jmtv Jingmen tick virus	Flaviviridae		Jingmen tick virus	3	Belgium	Wallonie	4.55	50.7	Solexa sequencing platform	Virome analysis of tick-borne viruses in Heilongjiang Province, China.	2018	2015	10.1016/j.ttbdis.2018.12.002
1120	Ixodidae	Dermacentor	Dermacentor silvarum	3	3	1	1	Deer tick mononegavirales-like virus			Deer tick mononegavirales-like virus	3	Belgium	Wallonie	4.55	50.7	Solexa sequencing platform	Virome analysis of tick-borne viruses in Heilongjiang Province, China.	2018	2015	10.1016/j.ttbdis.2018.12.002
1121	Ixodidae	Ixodes	Ixodes persulcatus	3	3	1	1	Deer tick mononegavirales-like virus			Deer tick mononegavirales-like virus	3	Belgium	Wallonie	4.55	50.7	Solexa sequencing platform	Virome analysis of tick-borne viruses in Heilongjiang Province, China.	2018	2015	10.1016/j.ttbdis.2018.12.002
1122	Ixodidae	Haemaphysalis	Haemaphysalis longicornis	3	3	1, 2	1	circovirus	Circoviridae			1	China	Jilin	129.522	42.9182	Solexa HiSeq 2000	Molecular detection of a novel circovirus carried by ticks in Northeast China	2018	2016
1123	Ixodidae	Haemaphysalis	Haemaphysalis longicornis	3	3	1, 2	1	circovirus	Circoviridae			1	China	Heilongjiang	128.852	47.7353	Solexa HiSeq 2000	Molecular detection of a novel circovirus carried by ticks in Northeast China	2018	2016
1124	Ixodidae	Haemaphysalis	Haemaphysalis longicornis	3	3	1, 2	1	circovirus	Circoviridae			1	China	Heilongjiang	132.529	47.653	Solexa HiSeq 2000	Molecular detection of a novel circovirus carried by ticks in Northeast China	2018	2016
1125	Ixodidae	Haemaphysalis	Haemaphysalis longicornis	3	3	1, 2	1	circovirus	Circoviridae			1	China	Jilin	128.251	43.393	Solexa HiSeq 2000	Molecular detection of a novel circovirus carried by ticks in Northeast China	2018	2016
1126	Ixodidae	Haemaphysalis	Haemaphysalis longicornis	3	3	1, 2	1	circovirus	Circoviridae			1	China	Heilongjiang	131.154	46.6899	Solexa HiSeq 2000	Molecular detection of a novel circovirus carried by ticks in Northeast China	2018	2016
1127	Ixodidae	Haemaphysalis	Haemaphysalis longicornis	3	3	1, 2	1	circovirus	Circoviridae			1	China	Heilongjiang	130.343	46.8124	Solexa HiSeq 2000	Molecular detection of a novel circovirus carried by ticks in Northeast China	2018	2016
1128	Ixodidae	Haemaphysalis	Haemaphysalis longicornis	3	3	1, 2	1	circovirus	Circoviridae			1	China	Heilongjiang	131.148	44.4132	Solexa HiSeq 2000	Molecular detection of a novel circovirus carried by ticks in Northeast China	2018	2016
1129	Ixodidae	Ixodes	Ixodes crenulatus	3	3	1, 2	1	circovirus	Circoviridae			1	China	Jilin	129.522	42.9182	Solexa HiSeq 2000	Molecular detection of a novel circovirus carried by ticks in Northeast China	2018	2016
1130	Ixodidae	Ixodes	Ixodes crenulatus	3	3	1, 2	1	circovirus	Circoviridae			1	China	Heilongjiang	128.852	47.7353	Solexa HiSeq 2000	Molecular detection of a novel circovirus carried by ticks in Northeast China	2018	2016
1131	Ixodidae	Ixodes	Ixodes crenulatus	3	3	1, 2	1	circovirus	Circoviridae			1	China	Heilongjiang	132.529	47.653	Solexa HiSeq 2000	Molecular detection of a novel circovirus carried by ticks in Northeast China	2018	2016
1132	Ixodidae	Ixodes	Ixodes crenulatus	3	3	1, 2	1	circovirus	Circoviridae			1	China	Jilin	128.251	43.393	Solexa HiSeq 2000	Molecular detection of a novel circovirus carried by ticks in Northeast China	2018	2016
1133	Ixodidae	Ixodes	Ixodes crenulatus	3	3	1, 2	1	circovirus	Circoviridae			1	China	Heilongjiang	131.154	46.6899	Solexa HiSeq 2000	Molecular detection of a novel circovirus carried by ticks in Northeast China	2018	2016
1134	Ixodidae	Ixodes	Ixodes crenulatus	3	3	1, 2	1	circovirus	Circoviridae			1	China	Heilongjiang	130.343	46.8124	Solexa HiSeq 2000	Molecular detection of a novel circovirus carried by ticks in Northeast China	2018	2016
1135	Ixodidae	Ixodes	Ixodes crenulatus	3	3	1, 2	1	circovirus	Circoviridae			1	China	Heilongjiang	131.148	44.4132	Solexa HiSeq 2000	Molecular detection of a novel circovirus carried by ticks in Northeast China	2018	2016
1136	Ixodidae	Haemaphysalis	Haemaphysalis longicornis	3	3	1, 2	1	circovirus	Circoviridae			1	China	Jilin	129.531	42.9355	Solexa HiSeq 2000	Molecular detection of a novel circovirus carried by ticks in Northeast China	2018	2016
1137	Ixodidae	Haemaphysalis	Haemaphysalis longicornis	3	3	1, 2	1	circovirus	Circoviridae			1	China	Heilongjiang	128.852	47.7329	Solexa HiSeq 2000	Molecular detection of a novel circovirus carried by ticks in Northeast China	2018	2016
1138	Ixodidae	Haemaphysalis	Haemaphysalis longicornis	3	3	1, 2	1	circovirus	Circoviridae			1	China	Heilongjiang	132.517	47.6429	Solexa HiSeq 2000	Molecular detection of a novel circovirus carried by ticks in Northeast China	2018	2016
1139	Ixodidae	Ixodes	Ixodes crenulatus	3	3	1, 2	1	circovirus	Circoviridae			1	China	Jilin	128.259	43.3925	Solexa HiSeq 2000	Molecular detection of a novel circovirus carried by ticks in Northeast China	2018	2016
1140	Ixodidae	Ixodes	Ixodes crenulatus	3	3	1, 2	1	circovirus	Circoviridae			1	China	Heilongjiang	131.158	46.684	Solexa HiSeq 2000	Molecular detection of a novel circovirus carried by ticks in Northeast China	2018	2016
1141	Ixodidae	Ixodes	Ixodes crenulatus	3	3	1, 2	1	circovirus	Circoviridae			1	China	Heilongjiang	130.328	46.814	Solexa HiSeq 2000	Molecular detection of a novel circovirus carried by ticks in Northeast China	2018	2016
1142	Ixodidae	Ixodes	Ixodes crenulatus	3	3	1, 2	1	circovirus	Circoviridae			1	China	Heilongjiang	128.852	47.7329	Solexa HiSeq 2000	Molecular detection of a novel circovirus carried by ticks in Northeast China	2018	2016
1143	Ixodidae	Ixodes	Ixodes crenulatus	3	3	1, 2	1	circovirus	Circoviridae			1	China	Heilongjiang	131.141	44.4165	Solexa HiSeq 2000	Molecular detection of a novel circovirus carried by ticks in Northeast China	2018	2016
1144	Ixodidae	Rhipicephalus	Rhipicephalus sanguineus	0	1	1	2	Francisella	Francisellaceae	Francisella		2	Turkey	Aydin	28.3637	37.2151	Illumina HiSeq	A cross-sectional screening by next-generation sequencing reveals Rickettsia, Coxiella, Francisella, Borrelia, Babesia, Theileria and Hemolivia species in ticks from Anatolia.	2019	2014-2016	10.1186/s13071-018-3277-7
1145	Ixodidae	Hyalomma	Hyalomma aegyptium	0	1, 2	1	2	Borrelia	Borreliaceae	Borrelia		2	Turkey	Aydin	28.3637	37.2151	Illumina HiSeq	A cross-sectional screening by next-generation sequencing reveals Rickettsia, Coxiella, Francisella, Borrelia, Babesia, Theileria and Hemolivia species in ticks from Anatolia.	2019	2014-2016	10.1186/s13071-018-3277-7
1146	Ixodidae	Hyalomma	Hyalomma lusitanicum	0	1	1	2	Coxiella	Coxiellaceae	Coxiella		2	Turkey	Aydin	28.3637	37.2151	Illumina HiSeq	A cross-sectional screening by next-generation sequencing reveals Rickettsia, Coxiella, Francisella, Borrelia, Babesia, Theileria and Hemolivia species in ticks from Anatolia.	2019	2014-2016	10.1186/s13071-018-3277-7
1147	Ixodidae	Rhipicephalus	Rhipicephalus bursa	0	1	1	2	Coxiella	Coxiellaceae	Coxiella		2	Turkey	Aydin	28.3637	37.2151	Illumina HiSeq	A cross-sectional screening by next-generation sequencing reveals Rickettsia, Coxiella, Francisella, Borrelia, Babesia, Theileria and Hemolivia species in ticks from Anatolia.	2019	2014-2016	10.1186/s13071-018-3277-7
1148	Ixodidae	Rhipicephalus	Rhipicephalus sanguineus	0	1	1	2	Coxiella	Coxiellaceae	Coxiella		2	Turkey	Aydin	28.3637	37.2151	Illumina HiSeq	A cross-sectional screening by next-generation sequencing reveals Rickettsia, Coxiella, Francisella, Borrelia, Babesia, Theileria and Hemolivia species in ticks from Anatolia.	2019	2014-2016	10.1186/s13071-018-3277-7
1149	Ixodidae	Rhipicephalus	Rhipicephalus bursa	0	1, 2	1	2	Coxiella	Coxiellaceae	Coxiella		2	Turkey	Aydin	28.3637	37.2151	Illumina HiSeq	A cross-sectional screening by next-generation sequencing reveals Rickettsia, Coxiella, Francisella, Borrelia, Babesia, Theileria and Hemolivia species in ticks from Anatolia.	2019	2014-2016	10.1186/s13071-018-3277-7
1150	Ixodidae	Rhipicephalus	Rhipicephalus sanguineus	0	2	1	2	Coxiella	Coxiellaceae	Coxiella		2	Turkey	Aydin	28.3637	37.2151	Illumina HiSeq	A cross-sectional screening by next-generation sequencing reveals Rickettsia, Coxiella, Francisella, Borrelia, Babesia, Theileria and Hemolivia species in ticks from Anatolia.	2019	2014-2016	10.1186/s13071-018-3277-7
1151	Ixodidae	Hyalomma	Hyalomma aegyptium	0	2	1	2	Francisella	Francisellaceae	Francisella		2	Turkey	Aydin	28.3637	37.2151	Illumina HiSeq	A cross-sectional screening by next-generation sequencing reveals Rickettsia, Coxiella, Francisella, Borrelia, Babesia, Theileria and Hemolivia species in ticks from Anatolia.	2019	2014-2016	10.1186/s13071-018-3277-7
1152	Ixodidae	Rhipicephalus	Rhipicephalus sanguineus	0	1, 2	1	2	Coxiella	Coxiellaceae	Coxiella		2	Turkey	Aydin	28.3637	37.2151	Illumina HiSeq	A cross-sectional screening by next-generation sequencing reveals Rickettsia, Coxiella, Francisella, Borrelia, Babesia, Theileria and Hemolivia species in ticks from Anatolia.	2019	2014-2016	10.1186/s13071-018-3277-7
1153	Ixodidae	Hyalomma	Hyalomma aegyptium	0	1, 2	1	2	Francisella	Francisellaceae	Francisella		2	Turkey	Aydin	28.3637	37.2151	Illumina HiSeq	A cross-sectional screening by next-generation sequencing reveals Rickettsia, Coxiella, Francisella, Borrelia, Babesia, Theileria and Hemolivia species in ticks from Anatolia.	2019	2014-2016	10.1186/s13071-018-3277-7
1154	Ixodidae	Rhipicephalus	Unknown	0	1	1	2	Coxiella	Coxiellaceae	Coxiella		2	Turkey	Aydin	28.3637	37.2151	Illumina HiSeq	A cross-sectional screening by next-generation sequencing reveals Rickettsia, Coxiella, Francisella, Borrelia, Babesia, Theileria and Hemolivia species in ticks from Anatolia.	2019	2014-2016	10.1186/s13071-018-3277-7
1155	Ixodidae	Rhipicephalus	Rhipicephalus bursa	0	2	1	3	Babesia	Babesiidae	Babesia		2	Turkey	Aydin	28.3637	37.2151	Illumina HiSeq	A cross-sectional screening by next-generation sequencing reveals Rickettsia, Coxiella, Francisella, Borrelia, Babesia, Theileria and Hemolivia species in ticks from Anatolia.	2019	2014-2016	10.1186/s13071-018-3277-7
1156	Ixodidae	Hyalomma	Hyalomma margiUnknowntum	0	1, 2	1	2	Francisella	Francisellaceae	Francisella		2	Turkey	Aydin	28.3637	37.2151	Illumina HiSeq	A cross-sectional screening by next-generation sequencing reveals Rickettsia, Coxiella, Francisella, Borrelia, Babesia, Theileria and Hemolivia species in ticks from Anatolia.	2019	2014-2016	10.1186/s13071-018-3277-7
1157	Ixodidae	Hyalomma	Hyalomma margiUnknowntum	0	1	1	2	Francisella	Francisellaceae	Francisella		2	Turkey	Aydin	28.3637	37.2151	Illumina HiSeq	A cross-sectional screening by next-generation sequencing reveals Rickettsia, Coxiella, Francisella, Borrelia, Babesia, Theileria and Hemolivia species in ticks from Anatolia.	2019	2014-2016	10.1186/s13071-018-3277-7
1158	Ixodidae	Dermacentor	Dermacentor margiUnknowntus	0	1	1	2	Coxiella	Coxiellaceae	Coxiella		2	Turkey	Aydin	28.3637	37.2151	Illumina HiSeq	A cross-sectional screening by next-generation sequencing reveals Rickettsia, Coxiella, Francisella, Borrelia, Babesia, Theileria and Hemolivia species in ticks from Anatolia.	2019	2014-2016	10.1186/s13071-018-3277-7
1159	Ixodidae	Hyalomma	Hyalomma margiUnknowntum	0	1	1	2	Coxiella	Coxiellaceae	Coxiella		2	Turkey	Aydin	28.3637	37.2151	Illumina HiSeq	A cross-sectional screening by next-generation sequencing reveals Rickettsia, Coxiella, Francisella, Borrelia, Babesia, Theileria and Hemolivia species in ticks from Anatolia.	2019	2014-2016	10.1186/s13071-018-3277-7
1160	Ixodidae	Ixodes	Ixodes persulcatus	0	1	4	2	Candidatus Rickettsia tarasevichiae	Rickettsiaceae	Rickettsia	Candidatus Rickettsia tarasevichiae	3	China	Nei Mongol	120.967	51.4902	454 GsFLX	An analysis of bacterial community composition and diversity in Ixodes persulcatus in Inner Mongolia, China	2019	Unknown	10.1093/jme/tjaa013
1161	Ixodidae	Ixodes	Ixodes persulcatus	0	1	4	2	Vibrio natriegens	Vibrionaceae	Vibrio	Vibrio natriegens	3	China	Nei Mongol	120.967	51.4902	454 GsFLX	An analysis of bacterial community composition and diversity in Ixodes persulcatus in Inner Mongolia, China	2019	Unknown	10.1093/jme/tjaa013
1162	Ixodidae	Ixodes	Ixodes persulcatus	0	1	4	3	Equinia	Anoplocephalidae	Equinia		2	China	Nei Mongol	120.967	51.4902	454 GsFLX	An analysis of bacterial community composition and diversity in Ixodes persulcatus in Inner Mongolia, China	2019	Unknown	10.1093/jme/tjaa013
1163	Ixodidae	Ixodes	Ixodes persulcatus	0	1	4	2	Acinetobacter	Moraxellaceae	Acinetobacter		2	China	Nei Mongol	120.967	51.4902	454 GsFLX	An analysis of bacterial community composition and diversity in Ixodes persulcatus in Inner Mongolia, China	2019	Unknown	10.1093/jme/tjaa013
1164	Ixodidae	Ixodes	Ixodes persulcatus	0	1	4	2	Chryseobacterium	Weeksellaceae	Chryseobacterium		2	China	Nei Mongol	120.967	51.4902	454 GsFLX	An analysis of bacterial community composition and diversity in Ixodes persulcatus in Inner Mongolia, China	2019	Unknown	10.1093/jme/tjaa013
1165	Ixodidae	Ixodes	Ixodes persulcatus	0	1	4	2	Brevundimonas	Caulobacteraceae	Brevundimonas		2	China	Nei Mongol	120.967	51.4902	454 GsFLX	An analysis of bacterial community composition and diversity in Ixodes persulcatus in Inner Mongolia, China	2019	Unknown	10.1093/jme/tjaa013
1166	Ixodidae	Ixodes	Ixodes persulcatus	0	1	4	2	Staphylococcus sciuri	Staphylococcaceae	Mammaliicoccus	Staphylococcus sciuri	3	China	Nei Mongol	120.967	51.4902	454 GsFLX	An analysis of bacterial community composition and diversity in Ixodes persulcatus in Inner Mongolia, China	2019	Unknown	10.1093/jme/tjaa013
1167	Ixodidae	Ixodes	Ixodes persulcatus	0	1	4	2	Ehrlichia muris	Anaplasmataceae	Ehrlichia	Ehrlichia muris	3	China	Nei Mongol	120.967	51.4902	454 GsFLX	An analysis of bacterial community composition and diversity in Ixodes persulcatus in Inner Mongolia, China	2019	Unknown	10.1093/jme/tjaa013
1168	Ixodidae	Ixodes	Ixodes persulcatus	0	1	4	2	Leucobacter tardus	Microbacteriaceae	Leucobacter	Leucobacter tardus	3	China	Nei Mongol	120.967	51.4902	454 GsFLX	An analysis of bacterial community composition and diversity in Ixodes persulcatus in Inner Mongolia, China	2019	Unknown	10.1093/jme/tjaa013
1169	Ixodidae	Ixodes	Ixodes persulcatus	0	2	4	2	Vibrio natriegens	Vibrionaceae	Vibrio	Vibrio natriegens	3	China	Nei Mongol	120.967	51.4902	454 GsFLX	An analysis of bacterial community composition and diversity in Ixodes persulcatus in Inner Mongolia, China	2019	Unknown	10.1093/jme/tjaa013
1170	Ixodidae	Ixodes	Ixodes persulcatus	0	2	4	3	Equinia	Anoplocephalidae	Equinia		2	China	Nei Mongol	120.967	51.4902	454 GsFLX	An analysis of bacterial community composition and diversity in Ixodes persulcatus in Inner Mongolia, China	2019	Unknown	10.1093/jme/tjaa013
1171	Ixodidae	Ixodes	Ixodes persulcatus	0	2	4	2	Acinetobacter	Moraxellaceae			1	China	Nei Mongol	120.967	51.4902	454 GsFLX	An analysis of bacterial community composition and diversity in Ixodes persulcatus in Inner Mongolia, China	2019	Unknown	10.1093/jme/tjaa013
1172	Ixodidae	Ixodes	Ixodes persulcatus	0	2	4	2	Aeromonas media	Aeromonadaceae	Aeromonas	Aeromonas media	3	China	Nei Mongol	120.967	51.4902	454 GsFLX	An analysis of bacterial community composition and diversity in Ixodes persulcatus in Inner Mongolia, China	2019	Unknown	10.1093/jme/tjaa013
1173	Ixodidae	Ixodes	Ixodes persulcatus	0	2	4	2	Acinetobacter septicus	Microbacteriaceae	Leucobacter	Leucobacter tardus	3	China	Nei Mongol	120.967	51.4902	454 GsFLX	An analysis of bacterial community composition and diversity in Ixodes persulcatus in Inner Mongolia, China	2019	Unknown	10.1093/jme/tjaa013
1174	Ixodidae	Ixodes	Ixodes persulcatus	0	2	4	2	Serratia	Yersiniaceae			1	China	Nei Mongol	120.967	51.4902	454 GsFLX	An analysis of bacterial community composition and diversity in Ixodes persulcatus in Inner Mongolia, China	2019	Unknown	10.1093/jme/tjaa013
1175	Ixodidae	Ixodes	Ixodes persulcatus	0	2	4	2	Pseudomonas peli	Pseudomonadaceae	Pseudomonas	Pseudomonas peli	3	China	Nei Mongol	120.967	51.4902	454 GsFLX	An analysis of bacterial community composition and diversity in Ixodes persulcatus in Inner Mongolia, China	2019	Unknown	10.1093/jme/tjaa013
1176	Ixodidae	Ixodes	Ixodes persulcatus	3	3	4	2	Pseudomonas balearica	Pseudomonadaceae	Pseudomonas	Pseudomonas balearica	3	China	Nei Mongol	120.967	51.4902	454 GsFLX	An analysis of bacterial community composition and diversity in Ixodes persulcatus in Inner Mongolia, China	2019	Unknown	10.1093/jme/tjaa013
1177	Ixodidae	Ixodes	Ixodes persulcatus	3	3	4	2	Candidatus Rickettsia tarasevichiae	Rickettsiaceae	Rickettsia	Candidatus Rickettsia tarasevichiae	3	China	Nei Mongol	120.967	51.4902	454 GsFLX	An analysis of bacterial community composition and diversity in Ixodes persulcatus in Inner Mongolia, China	2019	Unknown	10.1093/jme/tjaa013
1178	Ixodidae	Ixodes	Ixodes persulcatus	3	3	4	2	Vibrio natriegens	Vibrionaceae	Vibrio	Vibrio natriegens	3	China	Nei Mongol	120.967	51.4902	454 GsFLX	An analysis of bacterial community composition and diversity in Ixodes persulcatus in Inner Mongolia, China	2019	Unknown	10.1093/jme/tjaa013
1179	Ixodidae	Ixodes	Ixodes persulcatus	3	3	4	3	Equinia	Anoplocephalidae	Equinia		2	China	Nei Mongol	120.967	51.4902	454 GsFLX	An analysis of bacterial community composition and diversity in Ixodes persulcatus in Inner Mongolia, China	2019	Unknown	10.1093/jme/tjaa013
1180	Ixodidae	Ixodes	Ixodes persulcatus	3	3	4	2	Acinetobacter	Moraxellaceae			1	China	Nei Mongol	120.967	51.4902	454 GsFLX	An analysis of bacterial community composition and diversity in Ixodes persulcatus in Inner Mongolia, China	2019	Unknown	10.1093/jme/tjaa013
1181	Ixodidae	Ixodes	Ixodes persulcatus	3	3	4	2	Chryseobacterium	Weeksellaceae	Chryseobacterium		2	China	Nei Mongol	120.967	51.4902	454 GsFLX	An analysis of bacterial community composition and diversity in Ixodes persulcatus in Inner Mongolia, China	2019	Unknown	10.1093/jme/tjaa013
1182	Ixodidae	Ixodes	Ixodes persulcatus	3	3	4	2	Brevundimonas	Caulobacteraceae	Brevundimonas		2	China	Nei Mongol	120.967	51.4902	454 GsFLX	An analysis of bacterial community composition and diversity in Ixodes persulcatus in Inner Mongolia, China	2019	Unknown	10.1093/jme/tjaa013
1183	Ixodidae	Ixodes	Ixodes persulcatus	3	3	4	2	Comamonas testosteroni	Comamonadaceae	Comamonas	Comamonas testosteroni	3	China	Nei Mongol	120.967	51.4902	454 GsFLX	An analysis of bacterial community composition and diversity in Ixodes persulcatus in Inner Mongolia, China	2019	Unknown	10.1093/jme/tjaa013
1184	Ixodidae	Ixodes	Ixodes persulcatus	3	3	4	2	Planctomycetaceae	Planctomycetaceae			1	China	Nei Mongol	120.967	51.4902	454 GsFLX	An analysis of bacterial community composition and diversity in Ixodes persulcatus in Inner Mongolia, China	2019	Unknown	10.1093/jme/tjaa013
1185	Ixodidae	Ixodes	Ixodes persulcatus	3	3	4	2	Borrelia miyamotoi	Borreliaceae	Borrelia	Borrelia miyamotoi	3	China	Nei Mongol	120.967	51.4902	454 GsFLX	An analysis of bacterial community composition and diversity in Ixodes persulcatus in Inner Mongolia, China	2019	Unknown	10.1093/jme/tjaa013
1186	Ixodidae	Dermacentor	Dermacentor occidentalis	3	3	1	2	Francisella	Francisellaceae	Francisella		2	United States of America	California	-122.847	38.5111	Illumina MiSeq	Comparative Microbiome Profiles of Sympatric Tick Species from the Far-Western United States.	2019	2015	10.3390/insects10100353
1187	Ixodidae	Dermacentor	Dermacentor occidentalis	3	3	1	2	Sphingomonas	Sphingomonadaceae	Sphingomonas		2	United States of America	California	-122.847	38.5111	Illumina MiSeq	Comparative Microbiome Profiles of Sympatric Tick Species from the Far-Western United States.	2019	2015	10.3390/insects10100353
1188	Ixodidae	Dermacentor	Dermacentor occidentalis	3	3	1	2	Methylobacterium	Methylobacteriaceae	Methylobacterium		2	United States of America	California	-122.847	38.5111	Illumina MiSeq	Comparative Microbiome Profiles of Sympatric Tick Species from the Far-Western United States.	2019	2015	10.3390/insects10100353
1189	Ixodidae	Dermacentor	Dermacentor occidentalis	3	3	1	2	Francisella	Francisellaceae	Francisella		2	United States of America	California	-122.531	37.9735	Illumina MiSeq	Comparative Microbiome Profiles of Sympatric Tick Species from the Far-Western United States.	2019	2015	10.3390/insects10100353
1190	Ixodidae	Dermacentor	Dermacentor occidentalis	3	3	1	2	Sphingomonas	Sphingomonadaceae	Sphingomonas		2	United States of America	California	-122.531	37.9735	Illumina MiSeq	Comparative Microbiome Profiles of Sympatric Tick Species from the Far-Western United States.	2019	2015	10.3390/insects10100353
1191	Ixodidae	Dermacentor	Dermacentor occidentalis	3	3	1	2	Methylobacterium	Methylobacteriaceae	Methylobacterium		2	United States of America	California	-122.531	37.9735	Illumina MiSeq	Comparative Microbiome Profiles of Sympatric Tick Species from the Far-Western United States.	2019	2015	10.3390/insects10100353
1192	Ixodidae	Dermacentor	Dermacentor occidentalis	3	3	1	2	Francisella	Francisellaceae	Francisella		2	United States of America	California	-121.991	37.0501	Illumina MiSeq	Comparative Microbiome Profiles of Sympatric Tick Species from the Far-Western United States.	2019	2015	10.3390/insects10100353
1193	Ixodidae	Dermacentor	Dermacentor occidentalis	3	3	1	2	Sphingomonas	Sphingomonadaceae	Sphingomonas		2	United States of America	California	-121.991	37.0501	Illumina MiSeq	Comparative Microbiome Profiles of Sympatric Tick Species from the Far-Western United States.	2019	2015	10.3390/insects10100353
1194	Ixodidae	Dermacentor	Dermacentor occidentalis	3	3	1	2	Methylobacterium	Methylobacteriaceae	Methylobacterium		2	United States of America	California	-121.991	37.0501	Illumina MiSeq	Comparative Microbiome Profiles of Sympatric Tick Species from the Far-Western United States.	2019	2015	10.3390/insects10100353
1195	Ixodidae	Dermacentor	Dermacentor occidentalis	3	3	1	2	Francisella	Francisellaceae	Francisella		2	United States of America	California	-122.419	37.7792	Illumina MiSeq	Comparative Microbiome Profiles of Sympatric Tick Species from the Far-Western United States.	2019	2015	10.3390/insects10100353
1196	Ixodidae	Dermacentor	Dermacentor occidentalis	3	3	1	2	Sphingomonas	Sphingomonadaceae	Sphingomonas		2	United States of America	California	-122.419	37.7792	Illumina MiSeq	Comparative Microbiome Profiles of Sympatric Tick Species from the Far-Western United States.	2019	2015	10.3390/insects10100353
1197	Ixodidae	Dermacentor	Dermacentor occidentalis	3	3	1	2	Methylobacterium	Methylobacteriaceae	Methylobacterium		2	United States of America	California	-122.419	37.7792	Illumina MiSeq	Comparative Microbiome Profiles of Sympatric Tick Species from the Far-Western United States.	2019	2015	10.3390/insects10100353
1198	Ixodidae	Dermacentor	Dermacentor occidentalis	3	3	1	2	Francisella	Francisellaceae	Francisella		2	United States of America	California	-121.095	38.5019	Illumina MiSeq	Comparative Microbiome Profiles of Sympatric Tick Species from the Far-Western United States.	2019	2015	10.3390/insects10100353
1199	Ixodidae	Dermacentor	Dermacentor occidentalis	3	3	1	2	Sphingomonas	Sphingomonadaceae	Sphingomonas		2	United States of America	California	-121.095	38.5019	Illumina MiSeq	Comparative Microbiome Profiles of Sympatric Tick Species from the Far-Western United States.	2019	2015	10.3390/insects10100353
1200	Ixodidae	Dermacentor	Dermacentor occidentalis	3	3	1	2	Methylobacterium	Methylobacteriaceae	Methylobacterium		2	United States of America	California	-121.095	38.5019	Illumina MiSeq	Comparative Microbiome Profiles of Sympatric Tick Species from the Far-Western United States.	2019	2015	10.3390/insects10100353
1201	Ixodidae	Dermacentor	Dermacentor variabilis	3	3	1	2	Francisella	Francisellaceae	Francisella		2	United States of America	California	-122.847	38.5111	Illumina MiSeq	Comparative Microbiome Profiles of Sympatric Tick Species from the Far-Western United States.	2019	2015	10.3390/insects10100353
1202	Ixodidae	Dermacentor	Dermacentor variabilis	3	3	1	2	Sphingomonas	Sphingomonadaceae	Sphingomonas		2	United States of America	California	-122.847	38.5111	Illumina MiSeq	Comparative Microbiome Profiles of Sympatric Tick Species from the Far-Western United States.	2019	2015	10.3390/insects10100353
1203	Ixodidae	Dermacentor	Dermacentor variabilis	3	3	1	2	Methylobacterium	Methylobacteriaceae	Methylobacterium		2	United States of America	California	-122.847	38.5111	Illumina MiSeq	Comparative Microbiome Profiles of Sympatric Tick Species from the Far-Western United States.	2019	2015	10.3390/insects10100353
1204	Ixodidae	Dermacentor	Dermacentor variabilis	3	3	1	2	Francisella	Francisellaceae	Francisella		2	United States of America	California	-122.531	37.9735	Illumina MiSeq	Comparative Microbiome Profiles of Sympatric Tick Species from the Far-Western United States.	2019	2015	10.3390/insects10100353
1205	Ixodidae	Dermacentor	Dermacentor variabilis	3	3	1	2	Sphingomonas	Sphingomonadaceae	Sphingomonas		2	United States of America	California	-122.531	37.9735	Illumina MiSeq	Comparative Microbiome Profiles of Sympatric Tick Species from the Far-Western United States.	2019	2015	10.3390/insects10100353
1206	Ixodidae	Dermacentor	Dermacentor variabilis	3	3	1	2	Methylobacterium	Methylobacteriaceae	Methylobacterium		2	United States of America	California	-122.531	37.9735	Illumina MiSeq	Comparative Microbiome Profiles of Sympatric Tick Species from the Far-Western United States.	2019	2015	10.3390/insects10100353
1207	Ixodidae	Dermacentor	Dermacentor variabilis	3	3	1	2	Francisella	Francisellaceae	Francisella		2	United States of America	California	-121.991	37.0501	Illumina MiSeq	Comparative Microbiome Profiles of Sympatric Tick Species from the Far-Western United States.	2019	2015	10.3390/insects10100353
1208	Ixodidae	Dermacentor	Dermacentor variabilis	3	3	1	2	Sphingomonas	Sphingomonadaceae	Sphingomonas		2	United States of America	California	-121.991	37.0501	Illumina MiSeq	Comparative Microbiome Profiles of Sympatric Tick Species from the Far-Western United States.	2019	2015	10.3390/insects10100353
1209	Ixodidae	Dermacentor	Dermacentor variabilis	3	3	1	2	Methylobacterium	Methylobacteriaceae	Methylobacterium		2	United States of America	California	-121.991	37.0501	Illumina MiSeq	Comparative Microbiome Profiles of Sympatric Tick Species from the Far-Western United States.	2019	2015	10.3390/insects10100353
1210	Ixodidae	Dermacentor	Dermacentor variabilis	3	3	1	2	Francisella	Francisellaceae	Francisella		2	United States of America	California	-122.419	37.7792	Illumina MiSeq	Comparative Microbiome Profiles of Sympatric Tick Species from the Far-Western United States.	2019	2015	10.3390/insects10100353
1211	Ixodidae	Dermacentor	Dermacentor variabilis	3	3	1	2	Sphingomonas	Sphingomonadaceae	Sphingomonas		2	United States of America	California	-122.419	37.7792	Illumina MiSeq	Comparative Microbiome Profiles of Sympatric Tick Species from the Far-Western United States.	2019	2015	10.3390/insects10100353
1212	Ixodidae	Dermacentor	Dermacentor variabilis	3	3	1	2	Methylobacterium	Methylobacteriaceae	Methylobacterium		2	United States of America	California	-122.419	37.7792	Illumina MiSeq	Comparative Microbiome Profiles of Sympatric Tick Species from the Far-Western United States.	2019	2015	10.3390/insects10100353
1213	Ixodidae	Dermacentor	Dermacentor variabilis	3	3	1	2	Francisella	Francisellaceae	Francisella		2	United States of America	California	-121.095	38.5019	Illumina MiSeq	Comparative Microbiome Profiles of Sympatric Tick Species from the Far-Western United States.	2019	2015	10.3390/insects10100353
1214	Ixodidae	Dermacentor	Dermacentor variabilis	3	3	1	2	Sphingomonas	Sphingomonadaceae	Sphingomonas		2	United States of America	California	-121.095	38.5019	Illumina MiSeq	Comparative Microbiome Profiles of Sympatric Tick Species from the Far-Western United States.	2019	2015	10.3390/insects10100353
1215	Ixodidae	Dermacentor	Dermacentor variabilis	3	3	1	2	Methylobacterium	Methylobacteriaceae	Methylobacterium		2	United States of America	California	-121.095	38.5019	Illumina MiSeq	Comparative Microbiome Profiles of Sympatric Tick Species from the Far-Western United States.	2019	2015	10.3390/insects10100353
1216	Ixodidae	Haemaphysalis	Haemaphysalis leporispalustris	3	3	1	2	Coxiella	Coxiellaceae	Coxiella		2	United States of America	California	-122.847	38.5111	Illumina MiSeq	Comparative Microbiome Profiles of Sympatric Tick Species from the Far-Western United States.	2019	2015	10.3390/insects10100353
1217	Ixodidae	Haemaphysalis	Haemaphysalis leporispalustris	3	3	1	2	Coxiella	Coxiellaceae	Coxiella		2	United States of America	California	-122.531	37.9735	Illumina MiSeq	Comparative Microbiome Profiles of Sympatric Tick Species from the Far-Western United States.	2019	2015	10.3390/insects10100353
1218	Ixodidae	Haemaphysalis	Haemaphysalis leporispalustris	3	3	1	2	Coxiella	Coxiellaceae	Coxiella		2	United States of America	California	-121.991	37.0501	Illumina MiSeq	Comparative Microbiome Profiles of Sympatric Tick Species from the Far-Western United States.	2019	2015	10.3390/insects10100353
1219	Ixodidae	Haemaphysalis	Haemaphysalis leporispalustris	3	3	1	2	Coxiella	Coxiellaceae	Coxiella		2	United States of America	California	-122.419	37.7792	Illumina MiSeq	Comparative Microbiome Profiles of Sympatric Tick Species from the Far-Western United States.	2019	2015	10.3390/insects10100353
1220	Ixodidae	Haemaphysalis	Haemaphysalis leporispalustris	3	3	1	2	Coxiella	Coxiellaceae	Coxiella		2	United States of America	California	-121.095	38.5019	Illumina MiSeq	Comparative Microbiome Profiles of Sympatric Tick Species from the Far-Western United States.	2019	2015	10.3390/insects10100353
1221	Ixodidae	Ixodes	Ixodes pacificus	3	3	1	2	Rickettsia	Rickettsiaceae	Rickettsia		2	United States of America	California	-122.847	38.5111	Illumina MiSeq	Comparative Microbiome Profiles of Sympatric Tick Species from the Far-Western United States.	2019	2015	10.3390/insects10100353
1222	Ixodidae	Ixodes	Ixodes pacificus	3	3	1	2	Rickettsia	Rickettsiaceae	Rickettsia		2	United States of America	California	-122.531	37.9735	Illumina MiSeq	Comparative Microbiome Profiles of Sympatric Tick Species from the Far-Western United States.	2019	2015	10.3390/insects10100353
1223	Ixodidae	Ixodes	Ixodes pacificus	3	3	1	2	Rickettsia	Rickettsiaceae	Rickettsia		2	United States of America	California	-121.991	37.0501	Illumina MiSeq	Comparative Microbiome Profiles of Sympatric Tick Species from the Far-Western United States.	2019	2015	10.3390/insects10100353
1224	Ixodidae	Ixodes	Ixodes pacificus	3	3	1	2	Rickettsia	Rickettsiaceae	Rickettsia		2	United States of America	California	-122.419	37.7792	Illumina MiSeq	Comparative Microbiome Profiles of Sympatric Tick Species from the Far-Western United States.	2019	2015	10.3390/insects10100353
1225	Ixodidae	Ixodes	Ixodes pacificus	3	3	1	2	Rickettsia	Rickettsiaceae	Rickettsia		2	United States of America	California	-121.095	38.5019	Illumina MiSeq	Comparative Microbiome Profiles of Sympatric Tick Species from the Far-Western United States.	2019	2015	10.3390/insects10100353
1226	Ixodidae	Amblyomma	Amblyomma gemma	3	3	1	2	Bacillus chungangensis	Bacillaceae	Bacillus	Bacillus chungangensis	3	Tanzania	Tanga	38.122	-4.094	Illumina MiSeq	Comparative microbiomes of ticks collected from a black rhino and its surrounding environment	2019	2016	10.1016/j.ijppaw.2019.05.008
1227	Ixodidae	Amblyomma	Amblyomma gemma	3	3	1	2	Bacillus pumilus	Bacillaceae	Bacillus	Bacillus pumilus	3	Tanzania	Tanga	38.122	-4.094	Illumina MiSeq	Comparative microbiomes of ticks collected from a black rhino and its surrounding environment	2019	2016	10.1016/j.ijppaw.2019.05.008
1228	Ixodidae	Ixodes	Ixodes ricinus	0, 1	1, 2	1	1	Uukuniemi virus	Phenuiviridae	Uukuvirus	Uukuniemi uukuvirus	3	Denmark	Hovedstaden	12.3837	55.883	Illumina MiSeq	Field samplings of Ixodes ricinus ticks from a tick-borne encephalitis virus micro-focus in Northern Zealand, Denmark.	2019	2016-2017	10.1016/j.ttbdis.2019.05.005
1229	Ixodidae	Ixodes	Ixodes ricinus	1	3	1	2	Anaplasma phagocytophilum	Anaplasmataceae	Anaplasma	Anaplasma phagocytophilum	3	Denmark	Hovedstaden	12.3837	55.883	Illumina MiSeq	Field samplings of Ixodes ricinus ticks from a tick-borne encephalitis virus micro-focus in Northern Zealand, Denmark.	2019	2016-2017	10.1016/j.ttbdis.2019.05.005
1230	Ixodidae	Ixodes	Ixodes ricinus	1	3	1	2	Borreliella afzelii	Borreliaceae	Borreliella	Borreliella afzelii	3	Denmark	Hovedstaden	12.3837	55.883	Illumina MiSeq	Field samplings of Ixodes ricinus ticks from a tick-borne encephalitis virus micro-focus in Northern Zealand, Denmark.	2019	2016-2017	10.1016/j.ttbdis.2019.05.005
1231	Ixodidae	Ixodes	Ixodes ricinus	1	3	1	2	Borrelia miyamotoi	Borreliaceae	Borrelia	Borrelia miyamotoi	3	Denmark	Hovedstaden	12.3837	55.883	Illumina MiSeq	Field samplings of Ixodes ricinus ticks from a tick-borne encephalitis virus micro-focus in Northern Zealand, Denmark.	2019	2016-2017	10.1016/j.ttbdis.2019.05.005
1232	Ixodidae	Ixodes	Ixodes ricinus	0	1, 2	1	2	Borrelia burgdorferi	Borreliaceae	Borreliella	Borreliella burgdorferi	3	Denmark	Hovedstaden	12.3837	55.883	Illumina MiSeq	Field samplings of Ixodes ricinus ticks from a tick-borne encephalitis virus micro-focus in Northern Zealand, Denmark.	2019	2016-2017	10.1016/j.ttbdis.2019.05.005
1233	Ixodidae	Ixodes	Ixodes ricinus	1	3	1	2	Borrelia garinii	Borreliaceae	Borreliella	Borreliella garinii	3	Denmark	Hovedstaden	12.3837	55.883	Illumina MiSeq	Field samplings of Ixodes ricinus ticks from a tick-borne encephalitis virus micro-focus in Northern Zealand, Denmark.	2019	2016-2017	10.1016/j.ttbdis.2019.05.005
1234	Ixodidae	Ixodes	Ixodes ricinus	1	3	1	2	Buchnera aphidicola	Erwiniaceae	Buchnera	Buchnera aphidicola	3	Denmark	Hovedstaden	12.3837	55.883	Illumina MiSeq	Field samplings of Ixodes ricinus ticks from a tick-borne encephalitis virus micro-focus in Northern Zealand, Denmark.	2019	2016-2017	10.1016/j.ttbdis.2019.05.005
1235	Ixodidae	Ixodes	Ixodes ricinus	0	1, 2	1	3	Ceratoppia bipilis	Ceratoppiidae	Ceratoppia	Ceratoppia bipilis	3	Denmark	Hovedstaden	12.3837	55.883	Illumina MiSeq	Field samplings of Ixodes ricinus ticks from a tick-borne encephalitis virus micro-focus in Northern Zealand, Denmark.	2019	2016-2017	10.1016/j.ttbdis.2019.05.005
1236	Ixodidae	Ixodes	Ixodes ricinus	1	3	1	2	Cronobacter sakazakii	Enterobacteriaceae	Cronobacter	Cronobacter sakazakii	3	Denmark	Hovedstaden	12.3837	55.883	Illumina MiSeq	Field samplings of Ixodes ricinus ticks from a tick-borne encephalitis virus micro-focus in Northern Zealand, Denmark.	2019	2016-2017	10.1016/j.ttbdis.2019.05.005
1237	Ixodidae	Ixodes	Ixodes ricinus	0	1, 2	1	2	Rickettsiella massiliensis	Coxiellaceae	Rickettsiella	Rickettsiella massiliensis	3	Denmark	Hovedstaden	12.3837	55.883	Illumina MiSeq	Field samplings of Ixodes ricinus ticks from a tick-borne encephalitis virus micro-focus in Northern Zealand, Denmark.	2019	2016-2017	10.1016/j.ttbdis.2019.05.005
1238	Ixodidae	Ixodes	Ixodes ricinus	1	3	1	3	Eupelops plicatus	Phenopelopidae	Eupelops	Eupelops plicatus	3	Denmark	Hovedstaden	12.3837	55.883	Illumina MiSeq	Field samplings of Ixodes ricinus ticks from a tick-borne encephalitis virus micro-focus in Northern Zealand, Denmark.	2019	2016-2017	10.1016/j.ttbdis.2019.05.005
1239	Ixodidae	Ixodes	Ixodes ricinus	0	1, 2	1	3	Exobasidium rhododendri	Exobasidiaceae	Exobasidium	Exobasidium rhododendri	3	Denmark	Hovedstaden	12.3837	55.883	Illumina MiSeq	Field samplings of Ixodes ricinus ticks from a tick-borne encephalitis virus micro-focus in Northern Zealand, Denmark.	2019	2016-2017	10.1016/j.ttbdis.2019.05.005
1240	Ixodidae	Ixodes	Ixodes ricinus	1	3	1	2	Janthinobacterium agaricidamnosum	Oxalobacteraceae	Janthinobacterium	Janthinobacterium agaricidamnosum	3	Denmark	Hovedstaden	12.3837	55.883	Illumina MiSeq	Field samplings of Ixodes ricinus ticks from a tick-borne encephalitis virus micro-focus in Northern Zealand, Denmark.	2019	2016-2017	10.1016/j.ttbdis.2019.05.005
1241	Ixodidae	Ixodes	Ixodes ricinus	1	3	1	2	Massilia timonae	Oxalobacteraceae	Massilia	Massilia timonae	3	Denmark	Hovedstaden	12.3837	55.883	Illumina MiSeq	Field samplings of Ixodes ricinus ticks from a tick-borne encephalitis virus micro-focus in Northern Zealand, Denmark.	2019	2016-2017	10.1016/j.ttbdis.2019.05.005
1242	Ixodidae	Ixodes	Ixodes ricinus	1	3	1	2	Methylobacterium cerastii	Methylobacteriaceae	Methylobacterium	Methylobacterium cerastii	3	Denmark	Hovedstaden	12.3837	55.883	Illumina MiSeq	Field samplings of Ixodes ricinus ticks from a tick-borne encephalitis virus micro-focus in Northern Zealand, Denmark.	2019	2016-2017	10.1016/j.ttbdis.2019.05.005
1243	Ixodidae	Ixodes	Ixodes ricinus	1	3	1	2	Methylorosula polaris	Beijerinckiaceae	Methylorosula	Methylorosula polaris	3	Denmark	Hovedstaden	12.3837	55.883	Illumina MiSeq	Field samplings of Ixodes ricinus ticks from a tick-borne encephalitis virus micro-focus in Northern Zealand, Denmark.	2019	2016-2017	10.1016/j.ttbdis.2019.05.005
1244	Ixodidae	Ixodes	Ixodes ricinus	1	3	1	2	Mucilaginibacter dorajii	Sphingobacteriaceae	Mucilaginibacter	Mucilaginibacter dorajii	3	Denmark	Hovedstaden	12.3837	55.883	Illumina MiSeq	Field samplings of Ixodes ricinus ticks from a tick-borne encephalitis virus micro-focus in Northern Zealand, Denmark.	2019	2016-2017	10.1016/j.ttbdis.2019.05.005
1245	Ixodidae	Ixodes	Ixodes ricinus	1	3	1	2	Mycolicibacterium madagascariense	Mycobacteriaceae	Mycolicibacterium	Mycolicibacterium madagascariense	3	Denmark	Hovedstaden	12.3837	55.883	Illumina MiSeq	Field samplings of Ixodes ricinus ticks from a tick-borne encephalitis virus micro-focus in Northern Zealand, Denmark.	2019	2016-2017	10.1016/j.ttbdis.2019.05.005
1246	Ixodidae	Ixodes	Ixodes ricinus	1	3	1	2	Pantoea ananatis	Erwiniaceae	Pantoea	Pantoea ananatis	3	Denmark	Hovedstaden	12.3837	55.883	Illumina MiSeq	Field samplings of Ixodes ricinus ticks from a tick-borne encephalitis virus micro-focus in Northern Zealand, Denmark.	2019	2016-2017	10.1016/j.ttbdis.2019.05.005
1247	Ixodidae	Ixodes	Ixodes ricinus	1	3	1	2	Patulibacter minatonensis	Patulibacteraceae	Patulibacter	Patulibacter minatonensis	3	Denmark	Hovedstaden	12.3837	55.883	Illumina MiSeq	Field samplings of Ixodes ricinus ticks from a tick-borne encephalitis virus micro-focus in Northern Zealand, Denmark.	2019	2016-2017	10.1016/j.ttbdis.2019.05.005
1248	Ixodidae	Ixodes	Ixodes ricinus	1	3	1	2	Pedobacter agri	Sphingobacteriaceae	Pedobacter	Pedobacter agri	3	Denmark	Hovedstaden	12.3837	55.883	Illumina MiSeq	Field samplings of Ixodes ricinus ticks from a tick-borne encephalitis virus micro-focus in Northern Zealand, Denmark.	2019	2016-2017	10.1016/j.ttbdis.2019.05.005
1249	Ixodidae	Ixodes	Ixodes ricinus	0	1, 2	1	2	Phyllobacterium ifriqiyense	Phyllobacteriaceae	Phyllobacterium	Phyllobacterium ifriqiyense	3	Denmark	Hovedstaden	12.3837	55.883	Illumina MiSeq	Field samplings of Ixodes ricinus ticks from a tick-borne encephalitis virus micro-focus in Northern Zealand, Denmark.	2019	2016-2017	10.1016/j.ttbdis.2019.05.005
1250	Ixodidae	Ixodes	Ixodes ricinus	1	3	1	2	Pseudomonas tolaasii	Pseudomonadaceae	Pseudomonas	Pseudomonas tolaasii	3	Denmark	Hovedstaden	12.3837	55.883	Illumina MiSeq	Field samplings of Ixodes ricinus ticks from a tick-borne encephalitis virus micro-focus in Northern Zealand, Denmark.	2019	2016-2017	10.1016/j.ttbdis.2019.05.005
1251	Ixodidae	Ixodes	Ixodes ricinus	0	1, 2	1	2	Rhizobacter fulvus			Rhizobacter fulvus	3	Denmark	Hovedstaden	12.3837	55.883	Illumina MiSeq	Field samplings of Ixodes ricinus ticks from a tick-borne encephalitis virus micro-focus in Northern Zealand, Denmark.	2019	2016-2017	10.1016/j.ttbdis.2019.05.005
1252	Ixodidae	Ixodes	Ixodes ricinus	0, 1	1, 2	1	2	Rhodopseudomonas palustris	Bradyrhizobiaceae	Rhodopseudomonas	Rhodopseudomonas palustris	3	Denmark	Hovedstaden	12.3837	55.883	Illumina MiSeq	Field samplings of Ixodes ricinus ticks from a tick-borne encephalitis virus micro-focus in Northern Zealand, Denmark.	2019	2016-2017	10.1016/j.ttbdis.2019.05.005
1253	Ixodidae	Ixodes	Ixodes ricinus	0	1, 2	1	2	Rhogostoma schuessleri			Rhogostoma schuessleri	3	Denmark	Hovedstaden	12.3837	55.883	Illumina MiSeq	Field samplings of Ixodes ricinus ticks from a tick-borne encephalitis virus micro-focus in Northern Zealand, Denmark.	2019	2016-2017	10.1016/j.ttbdis.2019.05.005
1254	Ixodidae	Ixodes	Ixodes ricinus	1	3	1	2	Rickettsia sp.	Rickettsiaceae	Rickettsia	Rickettsia sp.	3	Denmark	Hovedstaden	12.3837	55.883	Illumina MiSeq	Field samplings of Ixodes ricinus ticks from a tick-borne encephalitis virus micro-focus in Northern Zealand, Denmark.	2019	2016-2017	10.1016/j.ttbdis.2019.05.005
1255	Ixodidae	Ixodes	Ixodes ricinus	0, 1	1, 2	1	2	Serratia proteamaculans	Yersiniaceae	Serratia	Serratia proteamaculans	3	Denmark	Hovedstaden	12.3837	55.883	Illumina MiSeq	Field samplings of Ixodes ricinus ticks from a tick-borne encephalitis virus micro-focus in Northern Zealand, Denmark.	2019	2016-2017	10.1016/j.ttbdis.2019.05.005
1256	Ixodidae	Ixodes	Ixodes ricinus	1	3	1	2	Sphingomonas desiccabilis	Sphingomonadaceae	Sphingomonas	Sphingomonas desiccabilis	3	Denmark	Hovedstaden	12.3837	55.883	Illumina MiSeq	Field samplings of Ixodes ricinus ticks from a tick-borne encephalitis virus micro-focus in Northern Zealand, Denmark.	2019	2016-2017	10.1016/j.ttbdis.2019.05.005
1257	Ixodidae	Ixodes	Ixodes ricinus	1	3	1	2	Variovorax ginsengisoli	Comamonadaceae	Variovorax	Variovorax ginsengisoli	3	Denmark	Hovedstaden	12.3837	55.883	Illumina MiSeq	Field samplings of Ixodes ricinus ticks from a tick-borne encephalitis virus micro-focus in Northern Zealand, Denmark.	2019	2016-2017	10.1016/j.ttbdis.2019.05.005
1258	Ixodidae	Ixodes	Ixodes ricinus	1	3	1	2	Williamsia deligens	Nocardiaceae	Williamsia	Williamsia deligens	3	Denmark	Hovedstaden	12.3837	55.883	Illumina MiSeq	Field samplings of Ixodes ricinus ticks from a tick-borne encephalitis virus micro-focus in Northern Zealand, Denmark.	2019	2016-2017	10.1016/j.ttbdis.2019.05.005
1259	Ixodidae	Ixodes	Ixodes ricinus	1	3	1	1	Uukuniemi virus	Phenuiviridae	Uukuvirus	Uukuniemi virus	3	Denmark	Hovedstaden	12.3837	55.883	Illumina MiSeq	Field samplings of Ixodes ricinus ticks from a tick-borne encephalitis virus micro-focus in Northern Zealand, Denmark.	2019	2016-2017	10.1016/j.ttbdis.2019.05.005
1260	Ixodidae	Ixodes	Ixodes scapularis	3	3	4	2	Anaplasma phagocytophilum	Anaplasmataceae	Anaplasma	Anaplasma phagocytophilum	3	United States of America	Connecticut	-72.2178	41.7919	Illumina HiSeq 4000	Microbiome analysis of Ixodes scapularis ticks from New York and Connecticut.	2019	2016-2017	10.1016/j.ttbdis.2019.04.011
1261	Ixodidae	Ixodes	Ixodes scapularis	3	3	4	2	Borrelia miyamotoi	Borreliaceae	Borrelia	Borrelia miyamotoi	3	United States of America	Connecticut	-72.2178	41.7919	Illumina HiSeq 4000	Microbiome analysis of Ixodes scapularis ticks from New York and Connecticut.	2019	2016-2017	10.1016/j.ttbdis.2019.04.011
1262	Ixodidae	Ixodes	Ixodes scapularis	3	3	4	3	Babesia microti	Babesiidae	Babesia	Babesia microti	3	United States of America	Connecticut	-72.2178	41.7919	Illumina HiSeq 4000	Microbiome analysis of Ixodes scapularis ticks from New York and Connecticut.	2019	2016-2017	10.1016/j.ttbdis.2019.04.011
1263	Ixodidae	Ixodes	Ixodes scapularis	3	3	4	1	Powassan virus	Flaviviridae	Flavivirus	Powassan virus	3	United States of America	Connecticut	-72.2178	41.7919	Illumina HiSeq 4000	Microbiome analysis of Ixodes scapularis ticks from New York and Connecticut.	2019	2016-2017	10.1016/j.ttbdis.2019.04.011
1264	Ixodidae	Ixodes	Ixodes scapularis	3	3	4	1	Suffolk virus	Chuviridae	Mivirus	Suffolk virus	3	United States of America	Connecticut	-72.2178	41.7919	Illumina HiSeq 4000	Microbiome analysis of Ixodes scapularis ticks from New York and Connecticut.	2019	2016-2017	10.1016/j.ttbdis.2019.04.011
1265	Ixodidae	Rhipicephalus	Rhipicephalus sanguineus	0, 1	1, 2	1	1	Tacheng tick virus 3	Rhabdoviridae		Tacheng tick virus 3	3	Thailand	Nan	100.774	18.7779	Illumina HiSeq 2000	Monitoring Silent Spillovers Before Emergence: A Pilot Study at the Tick/Human Interface in Thailand.	2019	2012	10.3389/fmicb.2019.02315
1266	Ixodidae	Amblyomma	Unknown	0, 1	1, 2	1	1	Tacheng tick virus 3	Rhabdoviridae		Tacheng tick virus 3	3	Thailand	Nan	100.774	18.7779	Illumina HiSeq 2000	Monitoring Silent Spillovers Before Emergence: A Pilot Study at the Tick/Human Interface in Thailand.	2019	2012	10.3389/fmicb.2019.02315
1267	Ixodidae	Rhipicephalus	Rhipicephalus microplus	0, 1	1, 2	1	1	Tacheng tick virus 3	Rhabdoviridae		Tacheng tick virus 3	3	Thailand	Nan	100.774	18.7779	Illumina HiSeq 2000	Monitoring Silent Spillovers Before Emergence: A Pilot Study at the Tick/Human Interface in Thailand.	2019	2012	10.3389/fmicb.2019.02315
1268	Ixodidae	Dermacentor	Dermacentor margiUnknowntus	0, 1	1, 2	1	1	Tacheng tick virus 3	Rhabdoviridae		Tacheng tick virus 3	3	Thailand	Nan	100.774	18.7779	Illumina HiSeq 2000	Monitoring Silent Spillovers Before Emergence: A Pilot Study at the Tick/Human Interface in Thailand.	2019	2012	10.3389/fmicb.2019.02315
1269	Ixodidae	Hyalomma	Unknown	0, 1	1, 2	1	1	Tacheng tick virus 3	Rhabdoviridae		Tacheng tick virus 3	3	Thailand	Nan	100.774	18.7779	Illumina HiSeq 2000	Monitoring Silent Spillovers Before Emergence: A Pilot Study at the Tick/Human Interface in Thailand.	2019	2012	10.3389/fmicb.2019.02315
1270	Ixodidae	Haemaphysalis	Haemaphysalis hystricis	0, 1	1, 2	1	1	Tacheng tick virus 3	Rhabdoviridae		Tacheng tick virus 3	3	Thailand	Nan	100.774	18.7779	Illumina HiSeq 2000	Monitoring Silent Spillovers Before Emergence: A Pilot Study at the Tick/Human Interface in Thailand.	2019	2012	10.3389/fmicb.2019.02315
1271	Ixodidae	Rhipicephalus	Rhipicephalus sanguineus	0, 1	1, 2	1	1	Wuhan Tick virus 2	Chuviridae	Mivirus	Wuhan Tick virus 2	3	Thailand	Nan	100.774	18.7779	Illumina HiSeq 2000	Monitoring Silent Spillovers Before Emergence: A Pilot Study at the Tick/Human Interface in Thailand.	2019	2012	10.3389/fmicb.2019.02315
1272	Ixodidae	Amblyomma	Unknown	0, 1	1, 2	1	1	Wuhan Tick virus 2	Chuviridae	Mivirus	Wuhan Tick virus 2	3	Thailand	Nan	100.774	18.7779	Illumina HiSeq 2000	Monitoring Silent Spillovers Before Emergence: A Pilot Study at the Tick/Human Interface in Thailand.	2019	2012	10.3389/fmicb.2019.02315
1273	Ixodidae	Rhipicephalus	Rhipicephalus microplus	0, 1	1, 2	1	1	Wuhan Tick virus 2	Chuviridae	Mivirus	Wuhan Tick virus 2	3	Thailand	Nan	100.774	18.7779	Illumina HiSeq 2000	Monitoring Silent Spillovers Before Emergence: A Pilot Study at the Tick/Human Interface in Thailand.	2019	2012	10.3389/fmicb.2019.02315
1274	Ixodidae	Dermacentor	Dermacentor margiUnknowntus	0, 1	1, 2	1	1	Wuhan Tick virus 2	Chuviridae	Mivirus	Wuhan Tick virus 2	3	Thailand	Nan	100.774	18.7779	Illumina HiSeq 2000	Monitoring Silent Spillovers Before Emergence: A Pilot Study at the Tick/Human Interface in Thailand.	2019	2012	10.3389/fmicb.2019.02315
1275	Ixodidae	Hyalomma	Unknown	0, 1	1, 2	1	1	Wuhan Tick virus 2	Chuviridae	Mivirus	Wuhan Tick virus 2	3	Thailand	Nan	100.774	18.7779	Illumina HiSeq 2000	Monitoring Silent Spillovers Before Emergence: A Pilot Study at the Tick/Human Interface in Thailand.	2019	2012	10.3389/fmicb.2019.02315
1276	Ixodidae	Haemaphysalis	Haemaphysalis hystricis	0, 1	1, 2	1	1	Wuhan Tick virus 2	Chuviridae	Mivirus	Wuhan Tick virus 2	3	Thailand	Nan	100.774	18.7779	Illumina HiSeq 2000	Monitoring Silent Spillovers Before Emergence: A Pilot Study at the Tick/Human Interface in Thailand.	2019	2012	10.3389/fmicb.2019.02315
1277	Ixodidae	Rhipicephalus	Rhipicephalus sanguineus	0, 1	1, 2	1	1	Bole tick virus 3	Chuviridae	Mivirus	Bole tick virus 3	3	Thailand	Nan	100.774	18.7779	Illumina HiSeq 2000	Monitoring Silent Spillovers Before Emergence: A Pilot Study at the Tick/Human Interface in Thailand.	2019	2012	10.3389/fmicb.2019.02315
1278	Ixodidae	Amblyomma	Unknown	0, 1	1, 2	1	1	Bole tick virus 3	Chuviridae	Mivirus	Bole tick virus 3	3	Thailand	Nan	100.774	18.7779	Illumina HiSeq 2000	Monitoring Silent Spillovers Before Emergence: A Pilot Study at the Tick/Human Interface in Thailand.	2019	2012	10.3389/fmicb.2019.02315
1279	Ixodidae	Rhipicephalus	Rhipicephalus microplus	0, 1	1, 2	1	1	Bole tick virus 3	Chuviridae	Mivirus	Bole tick virus 3	3	Thailand	Nan	100.774	18.7779	Illumina HiSeq 2000	Monitoring Silent Spillovers Before Emergence: A Pilot Study at the Tick/Human Interface in Thailand.	2019	2012	10.3389/fmicb.2019.02315
1280	Ixodidae	Dermacentor	Dermacentor margiUnknowntus	0, 1	1, 2	1	1	Bole tick virus 3	Chuviridae	Mivirus	Bole tick virus 3	3	Thailand	Nan	100.774	18.7779	Illumina HiSeq 2000	Monitoring Silent Spillovers Before Emergence: A Pilot Study at the Tick/Human Interface in Thailand.	2019	2012	10.3389/fmicb.2019.02315
1281	Ixodidae	Hyalomma	Unknown	0, 1	1, 2	1	1	Bole tick virus 3	Chuviridae	Mivirus	Bole tick virus 3	3	Thailand	Nan	100.774	18.7779	Illumina HiSeq 2000	Monitoring Silent Spillovers Before Emergence: A Pilot Study at the Tick/Human Interface in Thailand.	2019	2012	10.3389/fmicb.2019.02315
1282	Ixodidae	Haemaphysalis	Haemaphysalis hystricis	0, 1	1, 2	1	1	Bole tick virus 3	Chuviridae	Mivirus	Bole tick virus 3	3	Thailand	Nan	100.774	18.7779	Illumina HiSeq 2000	Monitoring Silent Spillovers Before Emergence: A Pilot Study at the Tick/Human Interface in Thailand.	2019	2012	10.3389/fmicb.2019.02315
1283	Ixodidae	Rhipicephalus	Rhipicephalus sanguineus	0, 1	1, 2	1	1	Norway mononegavirus 1			Norway mononegavirus 1	3	Thailand	Nan	100.774	18.7779	Illumina HiSeq 2000	Monitoring Silent Spillovers Before Emergence: A Pilot Study at the Tick/Human Interface in Thailand.	2019	2012	10.3389/fmicb.2019.02315
1284	Ixodidae	Amblyomma	Unknown	0, 1	1, 2	1	1	Norway mononegavirus 1			Norway mononegavirus 1	3	Thailand	Nan	100.774	18.7779	Illumina HiSeq 2000	Monitoring Silent Spillovers Before Emergence: A Pilot Study at the Tick/Human Interface in Thailand.	2019	2012	10.3389/fmicb.2019.02315
1285	Ixodidae	Rhipicephalus	Rhipicephalus microplus	0, 1	1, 2	1	1	Norway mononegavirus 1			Norway mononegavirus 1	3	Thailand	Nan	100.774	18.7779	Illumina HiSeq 2000	Monitoring Silent Spillovers Before Emergence: A Pilot Study at the Tick/Human Interface in Thailand.	2019	2012	10.3389/fmicb.2019.02315
1286	Ixodidae	Dermacentor	Dermacentor margiUnknowntus	0, 1	1, 2	1	1	Norway mononegavirus 1			Norway mononegavirus 1	3	Thailand	Nan	100.774	18.7779	Illumina HiSeq 2000	Monitoring Silent Spillovers Before Emergence: A Pilot Study at the Tick/Human Interface in Thailand.	2019	2012	10.3389/fmicb.2019.02315
1287	Ixodidae	Hyalomma	Unknown	0, 1	1, 2	1	1	Norway mononegavirus 1			Norway mononegavirus 1	3	Thailand	Nan	100.774	18.7779	Illumina HiSeq 2000	Monitoring Silent Spillovers Before Emergence: A Pilot Study at the Tick/Human Interface in Thailand.	2019	2012	10.3389/fmicb.2019.02315
1288	Ixodidae	Haemaphysalis	Haemaphysalis hystricis	0, 1	1, 2	1	1	Norway mononegavirus 1			Norway mononegavirus 1	3	Thailand	Nan	100.774	18.7779	Illumina HiSeq 2000	Monitoring Silent Spillovers Before Emergence: A Pilot Study at the Tick/Human Interface in Thailand.	2019	2012	10.3389/fmicb.2019.02315
1289	Ixodidae	Rhipicephalus	Rhipicephalus sanguineus	0, 1	1, 2	1	1	Tick phlebovirus Anatolia 1	Phenuiviridae	Phlebovirus	Tick phlebovirus Anatolia 1	3	Thailand	Nan	100.774	18.7779	Illumina HiSeq 2000	Monitoring Silent Spillovers Before Emergence: A Pilot Study at the Tick/Human Interface in Thailand.	2019	2012	10.3389/fmicb.2019.02315
1290	Ixodidae	Amblyomma	Unknown	0, 1	1, 2	1	1	Tick phlebovirus Anatolia 1	Phenuiviridae	Phlebovirus	Tick phlebovirus Anatolia 1	3	Thailand	Nan	100.774	18.7779	Illumina HiSeq 2000	Monitoring Silent Spillovers Before Emergence: A Pilot Study at the Tick/Human Interface in Thailand.	2019	2012	10.3389/fmicb.2019.02315
1291	Ixodidae	Rhipicephalus	Rhipicephalus microplus	0, 1	1, 2	1	1	Tick phlebovirus Anatolia 1	Phenuiviridae	Phlebovirus	Tick phlebovirus Anatolia 1	3	Thailand	Nan	100.774	18.7779	Illumina HiSeq 2000	Monitoring Silent Spillovers Before Emergence: A Pilot Study at the Tick/Human Interface in Thailand.	2019	2012	10.3389/fmicb.2019.02315
1292	Ixodidae	Dermacentor	Dermacentor margiUnknowntus	0, 1	1, 2	1	1	Tick phlebovirus Anatolia 1	Phenuiviridae	Phlebovirus	Tick phlebovirus Anatolia 1	3	Thailand	Nan	100.774	18.7779	Illumina HiSeq 2000	Monitoring Silent Spillovers Before Emergence: A Pilot Study at the Tick/Human Interface in Thailand.	2019	2012	10.3389/fmicb.2019.02315
1293	Ixodidae	Hyalomma	Unknown	0, 1	1, 2	1	1	Tick phlebovirus Anatolia 1	Phenuiviridae	Phlebovirus	Tick phlebovirus Anatolia 1	3	Thailand	Nan	100.774	18.7779	Illumina HiSeq 2000	Monitoring Silent Spillovers Before Emergence: A Pilot Study at the Tick/Human Interface in Thailand.	2019	2012	10.3389/fmicb.2019.02315
1294	Ixodidae	Haemaphysalis	Haemaphysalis hystricis	0, 1	1, 2	1	1	Tick phlebovirus Anatolia 1	Phenuiviridae	Phlebovirus	Tick phlebovirus Anatolia 1	3	Thailand	Nan	100.774	18.7779	Illumina HiSeq 2000	Monitoring Silent Spillovers Before Emergence: A Pilot Study at the Tick/Human Interface in Thailand.	2019	2012	10.3389/fmicb.2019.02315
1295	Ixodidae	Rhipicephalus	Rhipicephalus sanguineus	0, 1	1, 2	1	1	American dog tick phlebovirus	Phenuiviridae	Phlebovirus	American dog tick phlebovirus	3	Thailand	Nan	100.774	18.7779	Illumina HiSeq 2000	Monitoring Silent Spillovers Before Emergence: A Pilot Study at the Tick/Human Interface in Thailand.	2019	2012	10.3389/fmicb.2019.02315
1296	Ixodidae	Amblyomma	Unknown	0, 1	1, 2	1	1	American dog tick phlebovirus	Phenuiviridae	Phlebovirus	American dog tick phlebovirus	3	Thailand	Nan	100.774	18.7779	Illumina HiSeq 2000	Monitoring Silent Spillovers Before Emergence: A Pilot Study at the Tick/Human Interface in Thailand.	2019	2012	10.3389/fmicb.2019.02315
1297	Ixodidae	Rhipicephalus	Rhipicephalus microplus	0, 1	1, 2	1	1	American dog tick phlebovirus	Phenuiviridae	Phlebovirus	American dog tick phlebovirus	3	Thailand	Nan	100.774	18.7779	Illumina HiSeq 2000	Monitoring Silent Spillovers Before Emergence: A Pilot Study at the Tick/Human Interface in Thailand.	2019	2012	10.3389/fmicb.2019.02315
1298	Ixodidae	Dermacentor	Dermacentor margiUnknowntus	0, 1	1, 2	1	1	American dog tick phlebovirus	Phenuiviridae	Phlebovirus	American dog tick phlebovirus	3	Thailand	Nan	100.774	18.7779	Illumina HiSeq 2000	Monitoring Silent Spillovers Before Emergence: A Pilot Study at the Tick/Human Interface in Thailand.	2019	2012	10.3389/fmicb.2019.02315
1299	Ixodidae	Hyalomma	Unknown	0, 1	1, 2	1	1	American dog tick phlebovirus	Phenuiviridae	Phlebovirus	American dog tick phlebovirus	3	Thailand	Nan	100.774	18.7779	Illumina HiSeq 2000	Monitoring Silent Spillovers Before Emergence: A Pilot Study at the Tick/Human Interface in Thailand.	2019	2012	10.3389/fmicb.2019.02315
1300	Ixodidae	Haemaphysalis	Haemaphysalis hystricis	0, 1	1, 2	1	1	American dog tick phlebovirus	Phenuiviridae	Phlebovirus	American dog tick phlebovirus	3	Thailand	Nan	100.774	18.7779	Illumina HiSeq 2000	Monitoring Silent Spillovers Before Emergence: A Pilot Study at the Tick/Human Interface in Thailand.	2019	2012	10.3389/fmicb.2019.02315
1301	Ixodidae	Rhipicephalus	Rhipicephalus bursa	0	1, 2	1	1	Phlebovirus	Phenuiviridae	Phlebovirus		2	Turkey	Mersin	34.6298	36.7978	Illumina MiSeq 1500	Novel Tick Phlebovirus Genotypes Lacking Evidence for Vertebrate Infections in Anatolia and Thrace, Turkey.	2019	2013-2018	10.3390/v11080703
1302	Ixodidae	Rhipicephalus	Rhipicephalus sanguineus	0	1, 2	1	1	Phlebovirus	Phenuiviridae	Phlebovirus		2	Turkey	Mersin	34.6298	36.7978	Illumina MiSeq 1500	Novel Tick Phlebovirus Genotypes Lacking Evidence for Vertebrate Infections in Anatolia and Thrace, Turkey.	2019	2013-2018	10.3390/v11080703
1303	Ixodidae	Rhipicephalus	Rhipicephalus sanguineus	0	1, 2	1	1	Phlebovirus	Phenuiviridae	Phlebovirus		2	Turkey	Sanliurfa	38.7817	37.2128	Illumina MiSeq 1500	Novel Tick Phlebovirus Genotypes Lacking Evidence for Vertebrate Infections in Anatolia and Thrace, Turkey.	2019	2013-2018	10.3390/v11080703
1304	Ixodidae	Rhipicephalus	Rhipicephalus turanicus	0	1, 2	1	1	Phlebovirus	Phenuiviridae	Phlebovirus		2	Turkey	Tekirdag	27.5108	40.9781	Illumina MiSeq 1500	Novel Tick Phlebovirus Genotypes Lacking Evidence for Vertebrate Infections in Anatolia and Thrace, Turkey.	2019	2013-2018	10.3390/v11080703
1305	Ixodidae	Rhipicephalus	Rhipicephalus bursa	0	1, 2	1	1	Phlebovirus	Phenuiviridae	Phlebovirus		2	Turkey	Tekirdag	27.5108	40.9781	Illumina MiSeq 1500	Novel Tick Phlebovirus Genotypes Lacking Evidence for Vertebrate Infections in Anatolia and Thrace, Turkey.	2019	2013-2018	10.3390/v11080703
1306	Ixodidae	Rhipicephalus	Rhipicephalus turanicus	0	1, 2	1	1	Phlebovirus	Phenuiviridae	Phlebovirus		2	Turkey	Kirklareli	27.2236	41.737	Illumina MiSeq 1500	Novel Tick Phlebovirus Genotypes Lacking Evidence for Vertebrate Infections in Anatolia and Thrace, Turkey.	2019	2013-2018	10.3390/v11080703
1307	Ixodidae	Haemaphysalis	Haemaphysalis punctata	0	1, 2	1	1	Phlebovirus	Phenuiviridae	Phlebovirus		2	Turkey	Kirklareli	27.2236	41.737	Illumina MiSeq 1500	Novel Tick Phlebovirus Genotypes Lacking Evidence for Vertebrate Infections in Anatolia and Thrace, Turkey.	2019	2013-2018	10.3390/v11080703
1308	Ixodidae	Hyalomma	Hyalomma scupense	0	1, 2	1	1	Phlebovirus	Phenuiviridae	Phlebovirus		2	Turkey	Kirklareli	27.2236	41.737	Illumina MiSeq 1500	Novel Tick Phlebovirus Genotypes Lacking Evidence for Vertebrate Infections in Anatolia and Thrace, Turkey.	2019	2013-2018	10.3390/v11080703
1309	Ixodidae	Dermacentor	Dermacentor margiUnknowntus	0	1	1	2	Parabacteroides merdae	Tannerellaceae	Parabacteroides	Parabacteroides merdae	3	Slovakia	Kosice	20.7503	48.6068	Illumina MiSeq PE300	The bacterial microbiome of field-collected Dermacentor marginatus and Dermacentor reticulatus from Slovakia.	2019	2017	10.1186/s13071-019-3582-9
1310	Ixodidae	Dermacentor	Dermacentor margiUnknowntus	0	1	1	2	Bacteroides uniformis	Bacteroidaceae	Bacteroides	Bacteroides uniformis	3	Slovakia	Kosice	20.7503	48.6068	Illumina MiSeq PE300	The bacterial microbiome of field-collected Dermacentor marginatus and Dermacentor reticulatus from Slovakia.	2019	2017	10.1186/s13071-019-3582-9
1311	Ixodidae	Dermacentor	Dermacentor margiUnknowntus	0	1	1	2	Lactobacillus acetotolerans	Lactobacillaceae	Lactobacillus	Lactobacillus acetotolerans	3	Slovakia	Kosice	20.7503	48.6068	Illumina MiSeq PE300	The bacterial microbiome of field-collected Dermacentor marginatus and Dermacentor reticulatus from Slovakia.	2019	2017	10.1186/s13071-019-3582-9
1312	Ixodidae	Dermacentor	Dermacentor margiUnknowntus	0	1	1	2	Rhodococcus corynebacterioides	Nocardiaceae	Rhodococcus	Rhodococcus corynebacterioides	3	Slovakia	Kosice	20.7503	48.6068	Illumina MiSeq PE300	The bacterial microbiome of field-collected Dermacentor marginatus and Dermacentor reticulatus from Slovakia.	2019	2017	10.1186/s13071-019-3582-9
1313	Ixodidae	Dermacentor	Dermacentor margiUnknowntus	0	1	1	2	Mammaliicoccus sciuri	Staphylococcaceae	Mammaliicoccus	Mammaliicoccus sciuri	3	Slovakia	Kosice	20.7503	48.6068	Illumina MiSeq PE300	The bacterial microbiome of field-collected Dermacentor marginatus and Dermacentor reticulatus from Slovakia.	2019	2017	10.1186/s13071-019-3582-9
1314	Ixodidae	Dermacentor	Dermacentor margiUnknowntus	0	1	1	2	Patulibacter minatonensis	Patulibacteraceae	Patulibacter	Patulibacter minatonensis	3	Slovakia	Kosice	20.7503	48.6068	Illumina MiSeq PE300	The bacterial microbiome of field-collected Dermacentor marginatus and Dermacentor reticulatus from Slovakia.	2019	2017	10.1186/s13071-019-3582-9
1315	Ixodidae	Dermacentor	Dermacentor margiUnknowntus	0	1	1	2	Arthrobacter psychrolactophilus	Micrococcaceae	Arthrobacter	Arthrobacter psychrolactophilus	3	Slovakia	Kosice	20.7503	48.6068	Illumina MiSeq PE300	The bacterial microbiome of field-collected Dermacentor marginatus and Dermacentor reticulatus from Slovakia.	2019	2017	10.1186/s13071-019-3582-9
1316	Ixodidae	Dermacentor	Dermacentor margiUnknowntus	0	1	1	2	Brevundimonas intermedia	Caulobacteraceae	Brevundimonas	Brevundimonas intermedia	3	Slovakia	Kosice	20.7503	48.6068	Illumina MiSeq PE300	The bacterial microbiome of field-collected Dermacentor marginatus and Dermacentor reticulatus from Slovakia.	2019	2017	10.1186/s13071-019-3582-9
1317	Ixodidae	Dermacentor	Dermacentor margiUnknowntus	0	1	1	2	Nocardioides lentus	Nocardioidaceae	Nocardioides	Nocardioides lentus	3	Slovakia	Kosice	20.7503	48.6068	Illumina MiSeq PE300	The bacterial microbiome of field-collected Dermacentor marginatus and Dermacentor reticulatus from Slovakia.	2019	2017	10.1186/s13071-019-3582-9
1318	Ixodidae	Dermacentor	Dermacentor margiUnknowntus	0	1	1	2	Alkalihalobacillus gibsonii	Bacillaceae	Alkalihalobacillus	Alkalihalobacillus gibsonii	3	Slovakia	Kosice	20.7503	48.6068	Illumina MiSeq PE300	The bacterial microbiome of field-collected Dermacentor marginatus and Dermacentor reticulatus from Slovakia.	2019	2017	10.1186/s13071-019-3582-9
1319	Ixodidae	Dermacentor	Dermacentor margiUnknowntus	0	1	1	2	Moraxella osloensis	Moraxellaceae	Moraxella	Moraxella osloensis	3	Slovakia	Kosice	20.7503	48.6068	Illumina MiSeq PE300	The bacterial microbiome of field-collected Dermacentor marginatus and Dermacentor reticulatus from Slovakia.	2019	2017	10.1186/s13071-019-3582-9
1320	Ixodidae	Dermacentor	Dermacentor margiUnknowntus	0	1	1	2	Cutibacterium acnes subsp. acnes	Propionibacteriaceae	Cutibacterium	Cutibacterium acnes	3	Slovakia	Kosice	20.7503	48.6068	Illumina MiSeq PE300	The bacterial microbiome of field-collected Dermacentor marginatus and Dermacentor reticulatus from Slovakia.	2019	2017	10.1186/s13071-019-3582-9
1321	Ixodidae	Dermacentor	Dermacentor margiUnknowntus	0	1	1	2	Sphingobacterium multivorum	Sphingobacteriaceae	Sphingobacterium	Sphingobacterium multivorum	3	Slovakia	Kosice	20.7503	48.6068	Illumina MiSeq PE300	The bacterial microbiome of field-collected Dermacentor marginatus and Dermacentor reticulatus from Slovakia.	2019	2017	10.1186/s13071-019-3582-9
1322	Ixodidae	Dermacentor	Dermacentor margiUnknowntus	0	1	1	2	Caballeronia sordidicola	Burkholderiaceae	Caballeronia	Caballeronia sordidicola	3	Slovakia	Kosice	20.7503	48.6068	Illumina MiSeq PE300	The bacterial microbiome of field-collected Dermacentor marginatus and Dermacentor reticulatus from Slovakia.	2019	2017	10.1186/s13071-019-3582-9
1323	Ixodidae	Dermacentor	Dermacentor margiUnknowntus	0	1	1	2	Acinetobacter guillouiae	Moraxellaceae	Acinetobacter	Acinetobacter guillouiae	3	Slovakia	Kosice	20.7503	48.6068	Illumina MiSeq PE300	The bacterial microbiome of field-collected Dermacentor marginatus and Dermacentor reticulatus from Slovakia.	2019	2017	10.1186/s13071-019-3582-9
1324	Ixodidae	Dermacentor	Dermacentor margiUnknowntus	0	1	1	2	Fusobacterium mortiferum	Fusobacteriaceae	Fusobacterium	Fusobacterium mortiferum	3	Slovakia	Kosice	20.7503	48.6068	Illumina MiSeq PE300	The bacterial microbiome of field-collected Dermacentor marginatus and Dermacentor reticulatus from Slovakia.	2019	2017	10.1186/s13071-019-3582-9
1325	Ixodidae	Dermacentor	Dermacentor margiUnknowntus	0	1	1	2	Agrococcus jejuensis	Microbacteriaceae	Agrococcus	Agrococcus jejuensis	3	Slovakia	Kosice	20.7503	48.6068	Illumina MiSeq PE300	The bacterial microbiome of field-collected Dermacentor marginatus and Dermacentor reticulatus from Slovakia.	2019	2017	10.1186/s13071-019-3582-9
1326	Ixodidae	Dermacentor	Dermacentor margiUnknowntus	0	1	1	2	Delftia tsuruhatensis	Comamonadaceae	Delftia	Delftia tsuruhatensis	3	Slovakia	Kosice	20.7503	48.6068	Illumina MiSeq PE300	The bacterial microbiome of field-collected Dermacentor marginatus and Dermacentor reticulatus from Slovakia.	2019	2017	10.1186/s13071-019-3582-9
1327	Ixodidae	Dermacentor	Dermacentor margiUnknowntus	0	1	1	2	Rathayibacter tritici	Microbacteriaceae	Rathayibacter	Rathayibacter tritici	3	Slovakia	Kosice	20.7503	48.6068	Illumina MiSeq PE300	The bacterial microbiome of field-collected Dermacentor marginatus and Dermacentor reticulatus from Slovakia.	2019	2017	10.1186/s13071-019-3582-9
1328	Ixodidae	Dermacentor	Dermacentor margiUnknowntus	0	1	1	2	Alloscardovia omnicolens	Bifidobacteriaceae	Alloscardovia	Alloscardovia omnicolens	3	Slovakia	Kosice	20.7503	48.6068	Illumina MiSeq PE300	The bacterial microbiome of field-collected Dermacentor marginatus and Dermacentor reticulatus from Slovakia.	2019	2017	10.1186/s13071-019-3582-9
1329	Ixodidae	Dermacentor	Dermacentor margiUnknowntus	0	1	1	2	Massilia aurea	Oxalobacteraceae	Massilia	Massilia aurea	3	Slovakia	Kosice	20.7503	48.6068	Illumina MiSeq PE300	The bacterial microbiome of field-collected Dermacentor marginatus and Dermacentor reticulatus from Slovakia.	2019	2017	10.1186/s13071-019-3582-9
1330	Ixodidae	Dermacentor	Dermacentor margiUnknowntus	0	1	1	2	Microlunatus aurantiacus	Propionibacteriaceae	Microlunatus	Microlunatus aurantiacus	3	Slovakia	Kosice	20.7503	48.6068	Illumina MiSeq PE300	The bacterial microbiome of field-collected Dermacentor marginatus and Dermacentor reticulatus from Slovakia.	2019	2017	10.1186/s13071-019-3582-9
1331	Ixodidae	Dermacentor	Dermacentor margiUnknowntus	0	1	1	2	Achromobacter piechaudii	Alcaligenaceae	Achromobacter	Achromobacter piechaudii	3	Slovakia	Kosice	20.7503	48.6068	Illumina MiSeq PE300	The bacterial microbiome of field-collected Dermacentor marginatus and Dermacentor reticulatus from Slovakia.	2019	2017	10.1186/s13071-019-3582-9
[truncated: 3,087 more rows]
